# Supplementary material for: Structural and functional analysis of the promiscuous AcrB and AdeB efflux pumps suggests different drug binding mechanisms
Source: Nat Commun. 2021 Nov 25;12:6919. doi: 10.1038/s41467-021-27146-2 (PMC8617272; doi:10.1038/s41467-021-27146-2)
Supplement: Supplementary file 4 — Source Data [file 41467_2021_27146_MOESM4_ESM.zip]

Archive with 14 entries (14 files):
- Numerical Source Data for Supplementary Figure 3A.xlsx
- __MACOSX/._Numerical Source Data for Supplementary Figure 3A.xlsx
- Source_Data_Suppl_Figs_1_10_11_12_13_15.docx
- __MACOSX/._Source_Data_Suppl_Figs_1_10_11_12_13_15.docx
- Numerical Source Data for Supplementary Figure 15.xlsx
- __MACOSX/._Numerical Source Data for Supplementary Figure 15.xlsx
- Numerical Source Data for Supplementary Figure 4.xlsx
- __MACOSX/._Numerical Source Data for Supplementary Figure 4.xlsx
- Numerical Source Data for Supplementary Figure 1.xlsx
- __MACOSX/._Numerical Source Data for Supplementary Figure 1.xlsx
- Numerical Source Data for Supplementary Figure 3C.xlsx
- __MACOSX/._Numerical Source Data for Supplementary Figure 3C.xlsx
- Numerical Source Data for Supplementary Figure 3B.xlsx
- __MACOSX/._Numerical Source Data for Supplementary Figure 3B.xlsx
