# Supplementary material for: Structural and functional analysis of the promiscuous AcrB and AdeB efflux pumps suggests different drug binding mechanisms
Source: Nat Commun. 2021 Nov 25;12:6919. doi: 10.1038/s41467-021-27146-2 (PMC8617272; doi:10.1038/s41467-021-27146-2)
Supplement: Supplementary file 4 — Source Data [file 41467_2021_27146_MOESM4_ESM.zip › Numerical Source Data for Supplementary Figure 3A.xlsx]

## Sheet: Tabelle1
resolution (1/A)	FSC corrected	FSC unmasked maps	FSC masked maps	FSC phase randomized masked maps
0.001001	1	1	1	1
0.00372	1	0.999992	1	1
0.00744	0.999999	0.999993	0.999999	0.999999
0.011161	0.999997	0.99993	0.999997	0.999996
0.014881	0.999993	0.999906	0.999993	0.999994
0.018601	0.999988	0.999908	0.999988	0.999989
0.022321	0.999976	0.999819	0.999976	0.999976
0.026042	0.999947	0.999709	0.999947	0.999948
0.029762	0.999963	0.999774	0.999963	0.999964
0.033482	0.999907	0.999556	0.999907	0.999908
0.037202	0.99982	0.999054	0.99982	0.99982
0.040923	0.999795	0.998685	0.999795	0.999795
0.044643	0.999627	0.997801	0.999627	0.999624
0.048363	0.999305	0.996278	0.999305	0.999314
0.052083	0.999198	0.995872	0.999198	0.999218
0.055804	0.99908	0.995542	0.99908	0.999096
0.059524	0.998973	0.994921	0.998973	0.998962
0.063244	0.998844	0.994435	0.998844	0.998834
0.066964	0.998838	0.994893	0.998838	0.998846
0.070685	0.998537	0.993758	0.998537	0.998536
0.074405	0.998339	0.993003	0.998339	0.998331
0.078125	0.99856	0.993229	0.99856	0.998556
0.081845	0.998216	0.992742	0.998216	0.998224
0.085565	0.997977	0.99305	0.997977	0.997986
0.089286	0.998045	0.993082	0.998045	0.998054
0.093006	0.997933	0.992337	0.997933	0.99794
0.096726	0.997821	0.992394	0.997821	0.997822
0.100446	0.9973	0.990851	0.9973	0.997307
0.104167	0.99671	0.988997	0.99671	0.996729
0.107887	0.996115	0.987631	0.996115	0.996133
0.111607	0.99506	0.98525	0.99506	0.995095
0.115327	0.993401	0.980223	0.993401	0.993453
0.119048	0.992325	0.976961	0.992325	0.992335
0.122768	0.990548	0.97343	0.990548	0.990507
0.126488	0.988156	0.964085	0.988156	0.98818
0.130208	0.98634	0.958406	0.98634	0.98638
0.133929	0.983959	0.952513	0.983959	0.983921
0.137649	0.98004	0.938116	0.98004	0.980115
0.141369	0.975637	0.927351	0.975637	0.975832
0.145089	0.971468	0.918458	0.971468	0.971478
0.14881	0.966134	0.903323	0.966134	0.966411
0.15253	0.95976	0.88911	0.95976	0.960025
0.15625	0.955759	0.873943	0.955759	0.955831
0.15997	0.949738	0.861026	0.949738	0.950085
0.16369	0.939506	0.834218	0.939506	0.939997
0.167411	0.934312	0.817074	0.934312	0.934889
0.171131	0.933047	0.818156	0.933047	0.934362
0.174851	0.927296	0.80496	0.927296	0.928744
0.178571	0.926258	0.802918	0.926258	0.928308
0.182292	0.928863	0.809596	0.928863	0.932667
0.186012	0.93285	0.820263	0.93285	0.936168
0.189732	0.929488	0.814628	0.929488	0.933002
0.193452	0.926654	0.814999	0.926654	0.927967
0.197173	0.923454	0.803066	0.923454	0.907401
0.200893	0.916294	0.78623	0.916294	0.800203
0.204613	0.915271	0.786951	0.915271	0.361609
0.208333	0.895636	0.770932	0.909283	0.13076
0.212054	0.888831	0.755308	0.897894	0.081522
0.215774	0.876664	0.726893	0.885869	0.074633
0.219494	0.864448	0.705569	0.871662	0.053226
0.223214	0.854031	0.67944	0.857456	0.023459
0.226935	0.83266	0.632416	0.834251	0.00951
0.230655	0.790841	0.569744	0.793767	0.013989
0.234375	0.731315	0.48807	0.739073	0.028872
0.238095	0.683561	0.430018	0.695848	0.03883
0.241815	0.632262	0.384794	0.650318	0.0491
0.245536	0.588704	0.345923	0.60341	0.035755
0.249256	0.562735	0.288325	0.570388	0.017501
0.252976	0.501972	0.235741	0.504424	0.004923
0.256696	0.424751	0.198198	0.431742	0.012152
0.260417	0.394492	0.179497	0.40943	0.024671
0.264137	0.335508	0.144052	0.354228	0.028172
0.267857	0.239937	0.1087	0.264654	0.032519
0.271577	0.178099	0.075214	0.201639	0.028641
0.275298	0.176686	0.046448	0.185728	0.010982
0.279018	0.180613	0.061023	0.18229	0.002047
0.282738	0.149988	0.040415	0.141666	-0.00979
0.286458	0.103746	0.041172	0.104756	0.001126
0.290179	0.078286	0.02076	0.089501	0.012167
0.293899	0.071953	0.010283	0.082409	0.011266
0.297619	0.044512	0.026854	0.058348	0.014481
0.301339	0.01791	0.007406	0.027521	0.009786
0.30506	0.046873	0.015367	0.052995	0.006422
0.30878	0.031177	0.000208566	0.035182	0.004134
0.3125	0.009271	-0.01114	0.014661	0.005441
0.31622	0.004511	0.013958	0.018245	0.013796
0.31994	-0.00842	0.013982	0.013737	0.021973
0.323661	-0.01697	-0.00317	-0.00419	0.012561
0.327381	-0.03189	0.008107	-0.02778	0.003984
0.331101	-0.03143	-0.00911	-0.02188	0.009264
0.334821	-0.01497	-0.00544	-0.00348	0.011318
0.338542	0.005551	0.001183	0.012049	0.006534
0.342262	0.00458	-0.00748	0.004291	-0.000290737
0.345982	0.018864	0.000970114	0.013535	-0.00543
0.349702	0.034178	0.012249	0.030557	-0.00375
0.353423	0.020595	0.017516	0.022617	0.002065
0.357143	0.03147	0.009384	0.030218	-0.00129
0.360863	0.007925	0.000540135	0.00997	0.002061
0.364583	-0.01237	-0.00854	-0.00988	0.002458
0.368304	-0.01024	-0.0022	-0.01071	-0.000471627
0.372024	0.01095	-0.00464	0.006485	-0.00451
0.375744	0.013135	-0.00247	0.007258	-0.00596
0.379464	0.00607	0.009722	0.003717	-0.00237
0.383185	0.013079	0.004667	0.011244	-0.00186
0.386905	0.011431	-0.00275	0.005579	-0.00592
0.390625	-0.00313	-0.00819	-0.00292	0.000210852
0.394345	-0.01965	-0.00941	-0.01499	0.004565
0.398065	-0.00981	-0.00271	-0.00773	0.002055
0.401786	-0.01394	-0.00994	-0.01256	0.001368
0.405506	-0.00109	-0.0063	0.000357879	0.001445
0.409226	0.00271	-0.00127	-0.000198944	-0.00292
0.412946	0.008024	0.000763723	0.005475	-0.00257
0.416667	-0.00469	-0.00308	0.000157494	0.004827
0.420387	-0.01677	-0.0117	-0.01415	0.002579
0.424107	-0.00265	-0.00526	0.00179	0.004429
0.427827	0.026036	0.012532	0.021482	-0.00467
0.431548	0.016897	0.014664	0.009322	-0.0077
0.435268	0.011881	0.010149	0.004522	-0.00745
0.438988	0.002089	-0.01134	0.005281	0.003199
0.442708	-0.01707	-0.00508	-0.00931	0.007628
0.446429	-0.01563	-0.0042	-0.00731	0.008194
0.450149	-0.01568	-0.00349	-0.01264	0.002992
0.453869	-0.00915	-0.00753	-0.01166	-0.00249
0.457589	-0.00772	-0.01086	-0.00948	-0.00175
0.46131	-0.0134	-0.00338	-0.00892	0.00442
0.46503	-0.000339366	0.000231815	0.003582	0.00392
0.46875	0.005781	-2.17437e-05	0.008409	0.002643
0.47247	-0.00638	-0.00058909	-0.00287	0.003482
0.47619	-0.02101	-0.00618	-0.01588	0.005025
