# Supplementary material for: Structural and functional analysis of the promiscuous AcrB and AdeB efflux pumps suggests different drug binding mechanisms
Source: Nat Commun. 2021 Nov 25;12:6919. doi: 10.1038/s41467-021-27146-2 (PMC8617272; doi:10.1038/s41467-021-27146-2)
Supplement: Supplementary file 4 — Source Data [file 41467_2021_27146_MOESM4_ESM.zip › Numerical Source Data for Supplementary Figure 15.xlsx]

## Sheet: Replicate_1
Numerical Source Data for Supplementary Figure 15
Replicate 1
Time [min]	AcrB s1 [rfu]	AcrB s2 [rfu]	AdeB_WT s1 [rfu]	AdeB_WT s2 [rfu]	AdeB_D407N s1 [rfu]	AdeB_D407N s2 [rfu]	AdeB_T605F s1 [rfu]	AdeB_T605F s2 [rfu]	AdeB_N276D s1 [rfu]	AdeB_N276D s2 [rfu]
0	1706	1758	1813	1804	3311	3480	1885	2004	2029	2062
0.41667	1839	1914	2062	2016	4927	5122	2142	2358	2304	2284
0.83333	1983	2041	2219	2180	6225	6585	2426	2663	2527	2488
1.25	2042	2156	2344	2320	7544	7966	2699	2994	2688	2592
1.66667	2154	2254	2448	2426	8599	9169	2962	3265	2839	2764
2.08333	2218	2296	2542	2532	9561	10307	3192	3508	2919	2891
2.5	2271	2370	2600	2579	10529	11191	3371	3745	2983	2966
2.91667	2370	2450	2651	2669	11409	12175	3592	4014	3131	3090
3.33333	2434	2532	2698	2720	12110	12903	3714	4168	3203	3168
3.75	2546	2628	2752	2775	12793	13563	3923	4411	3352	3338
4.16667	2596	2704	2797	2795	13200	14205	4111	4562	3480	3451
4.58333	2758	2830	2866	2907	13879	14804	4354	4834	3652	3627
5	2771	2896	2876	2937	14025	15308	4525	5032	3817	3764
5.41667	2927	3053	3017	3106	14834	15823	4760	5254	3989	3929
5.83333	2983	3112	3093	3140	15338	16355	4909	5432	4146	4023
6.25	3025	3219	3182	3297	15600	16746	5140	5667	4345	4175
6.66667	3159	3319	3307	3433	16127	17196	5355	5901	4473	4362
7.08333	3251	3479	3402	3516	16601	17605	5554	6161	4559	4433
7.5	3367	3518	3551	3683	16683	18096	5795	6305	4807	4561
7.91667	3436	3680	3609	3784	17355	18522	5969	6370	4827	4638
8.33333	3531	3747	3703	3915	17509	18903	6146	6525	4915	4724
8.75	3548	3780	3753	3919	17854	18941	6156	6740	4916	4792
9.16667	3643	3968	3834	4038	18074	19398	6426	6868	5006	4872
9.58333	3657	3912	3892	4100	18234	19565	6385	6826	5217	4941
10	3717	4012	3885	4146	18386	19839	6533	6919	5107	5005
10.4167	3830	4153	4011	4258	18879	20222	6642	7095	5304	5051
10.8333	3788	4108	4019	4269	19199	20219	6736	7108	5284	5047
11.25	3842	4162	4017	4300	19160	20640	6822	7234	5313	5104
11.6667	3882	4194	4081	4313	19731	20726	6888	7474	5481	5127
12.0833	3871	4240	4071	4310	19669	20793	6859	7306	5429	5148
12.5	3867	4343	4104	4290	19741	20879	6922	7359	5396	5118
12.9167	3873	4238	4101	4327	19933	20953	6916	7489	5557	5082
13.3333	3920	4297	4024	4307	19676	21011	7007	7263	5503	5053
13.75	3945	4336	4014	4280	19673	21248	6908	7317	5406	5026
14.1667	3930	4387	3994	4296	19627	21139	6961	7362	5388	5018
14.5833	3938	4473	3981	4298	19728	21072	6846	7394	5472	4969
15	3926	4380	3925	4251	19521	20858	6919	7302	5591	5161
15.4167	3933	4373	3964	4298	19881	21050	6912	7317	5304	5013
15.8333	3931	4396	3923	4280	20051	21308	6864	7302	5282	4938
16.25	3962	4442	3893	4291	20250	21354	6884	7381	5321	5043
16.6667	3978	4508	4007	4324	20541	21424	6873	7122	5245	5056
17.0833	4010	4426	3950	4278	20204	21670	6966	7260	5317	5096
17.5	4079	4505	3939	4348	20848	22154	6979	7226	5194	5042
17.9167	4087	4562	3974	4347	20984	22438	6954	7307	5160	5003
18.3333	4110	4631	4034	4360	21348	22603	7004	7332	5149	5005
18.75	4114	4622	4002	4383	21041	22803	7093	7359	5204	5162
19.1667	4174	4666	4013	4421	21461	22890	7089	7367	5272	5147
19.5833	4190	4677	4020	4404	21893	23052	7122	7398	5205	5094
20	4211	4647	4017	4450	21839	23118	7148	7460	5129	5060
20.4167	4229	4593	4078	4425	22011	23095	7106	7366	5056	5085
20.8333	4230	4600	4049	4404	21941	23507	7117	7212	5062	5066
21.25	4266	4620	4027	4425	21670	23207	7040	7181	5019	5019
21.6667	4233	4618	4043	4341	21663	23026	6997	7077	4990	4937
22.0833	4192	4560	4030	4359	21643	23108	6859	7076	4879	4878

## Sheet: Replicate_2
Numerical Source Data for Supplementary Figure 15
Replicate 2
Time [min]	AcrB s1 [rfu]	AcrB s2 [rfu]	AdeB_WT s1 [rfu]	AdeB_WT s2 [rfu]	AdeB_D407N s1 [rfu]	AdeB_D407N s2 [rfu]	AdeB_T605F s1 [rfu]	AdeB_T605F s2 [rfu]	AdeB_N276D s1 [rfu]	AdeB_N276D s2 [rfu]
0	1773	1784	1985	2080	2208	1955	2000	1842	2400	2516
0.41667	1881	1890	2476	2565	2903	2638	2293	2096	3066	3175
0.83333	1969	1955	2806	2946	3659	3256	2538	2347	3528	3750
1.25	2042	2020	3085	3282	4328	3875	2705	2489	3990	4206
1.66667	2086	2097	3293	3532	4880	4491	2889	2693	4291	4638
2.08333	2134	2138	3462	3731	5541	5054	3048	2889	4576	4971
2.5	2185	2192	3660	3944	6241	5721	3282	3116	4789	5238
2.91667	2242	2272	3769	4136	7058	6361	3499	3337	5018	5472
3.33333	2295	2310	3895	4216	7622	7043	3695	3545	5150	5666
3.75	2335	2357	3971	4364	8282	7661	3885	3662	5257	5784
4.16667	2404	2430	4071	4448	8932	8344	4098	3924	5388	5938
4.58333	2447	2495	4178	4563	9766	9059	4248	4078	5455	6047
5	2512	2554	4239	4651	10482	9706	4491	4322	5555	6113
5.41667	2579	2616	4339	4741	11047	10373	4642	4437	5583	6177
5.83333	2635	2650	4414	4800	11698	10988	4867	4714	5521	6152
6.25	2674	2709	4411	4786	12472	11557	5032	4789	5590	6176
6.66667	2724	2744	4445	4812	13114	12240	5183	4939	5656	6152
7.08333	2784	2788	4503	4869	13689	12850	5273	5073	5589	6122
7.5	2810	2861	4497	4840	14297	13421	5427	5232	5524	6042
7.91667	2867	2910	4467	4808	14731	13809	5502	5242	5497	5938
8.33333	2901	2894	4477	4841	14982	14331	5539	5325	5384	5827
8.75	2903	2891	4431	4742	15542	14661	5581	5334	5315	5712
9.16667	2933	2930	4368	4717	15849	14916	5601	5368	5165	5587
9.58333	2928	2970	4354	4694	15854	15234	5636	5395	5089	5516
10	2978	2981	4319	4658	16163	15456	5641	5477	5015	5414
10.4167	3022	2991	4319	4592	16450	15817	5728	5586	4897	5300
10.8333	3078	2994	4261	4586	16690	16083	5842	5599	4921	5249
11.25	3171	3110	4322	4559	17145	16308	5913	5731	4979	5251
11.6667	3272	3246	4377	4605	17325	16563	5978	5759	4947	5287
12.0833	3385	3369	4470	4711	17577	16896	6099	5944	5093	5409
12.5	3509	3527	4559	4821	18129	17241	6313	6130	5223	5557
12.9167	3662	3645	4665	4902	18563	17628	6453	6231	5351	5648
13.3333	3806	3767	4774	5069	18796	17953	6515	6353	5412	5800
13.75	3916	3844	4816	5168	19025	18188	6680	6515	5515	5835
14.1667	4033	4050	5006	5299	19397	18537	6823	6620	5637	5974
14.5833	4193	4198	5090	5422	19846	18845	6936	6752	5709	6064
15	4277	4385	5210	5538	19992	18980	7091	6866	5770	6114
15.4167	4380	4500	5273	5584	20160	19076	7066	6894	5801	6173
15.8333	4471	4624	5318	5695	20293	19357	7197	7008	5807	6194
16.25	4542	4738	5368	5721	20437	19410	7219	7035	5864	6168
16.6667	4586	4784	5405	5731	20259	19332	7209	7056	5856	6169
17.0833	4644	4835	5397	5741	20299	19268	7260	7026	5853	6178
17.5	4650	4897	5411	5775	20210	19187	7355	7146	5804	6205
17.9167	4714	4975	5431	5765	20290	19220	7385	7023	5843	6156
18.3333	4760	5019	5439	5786	20303	19266	7334	7001	5853	6113
18.75	4846	5051	5485	5788	20273	19267	7296	6999	5814	6111
19.1667	4920	5119	5486	5840	20256	19421	7391	7024	5830	6163
19.5833	4943	5178	5504	5844	20223	19429	7370	7043	5913	6140
20	4978	5186	5507	5837	20302	19502	7394	7007	5791	6151
20.4167	5109	5285	5613	5909	20744	19666	7464	7057	5993	6169
20.8333	5145	5218	5626	5967	21136	19879	7499	7057	5930	6217
21.25	5246	5420	5657	6003	21274	20128	7543	7101	5999	6235
21.6667	5377	5434	5781	6053	21426	20287	7612	7092	6137	6291
22.0833	5444	5387	5781	6069	21229	20327	7740	7051	6211	6416
22.5	5501	5505	5823	6115	21589	20467	7711	7078	6084	6369
22.9167	5577	5578	5854	6126	21600	20516	7757	7139	6110	6457

## Sheet: Replicate_3
Numerical Source Data for Supplementary Figure 15
Replicate 3
Time [min]	AcrB s1 [rfu]	AcrB s2 [rfu]	AdeB_WT s1 [rfu]	AdeB_WT s2 [rfu]	AdeB_D407N s1 [rfu]	AdeB_D407N s2 [rfu]	AdeB_T605F s1 [rfu]	AdeB_T605F s2 [rfu]	AdeB_N276D s1 [rfu]	AdeB_N276D s2 [rfu]
0	1611	1655	2088	2158	2320	2304	2129	2033	2208	2080
0.41667	1764	1750	2429	2521	3312	3196	2447	2303	2711	2594
0.83333	1860	1829	2695	2762	4212	4053	2662	2594	3167	3000
1.25	1901	1879	2858	2947	5145	4931	2885	2812	3463	3307
1.66667	1949	1917	2993	3128	5997	5829	3069	3048	3706	3539
2.08333	1986	1963	3082	3228	6875	6636	3309	3261	3947	3748
2.5	2019	1979	3180	3306	7715	7474	3509	3500	4123	3946
2.91667	2051	2016	3277	3415	8622	8286	3689	3714	4273	4080
3.33333	2082	2042	3371	3480	9417	9107	3856	3885	4391	4190
3.75	2128	2076	3380	3538	10263	9934	4057	4082	4490	4263
4.16667	2154	2128	3458	3624	10994	10632	4236	4254	4588	4337
4.58333	2197	2141	3492	3660	11671	11396	4370	4428	4677	4382
5	2241	2191	3547	3681	12562	12198	4529	4602	4674	4420
5.41667	2287	2242	3576	3744	13129	12911	4687	4751	4773	4508
5.83333	2319	2276	3603	3771	13910	13697	4907	5020	4812	4542
6.25	2388	2339	3696	3843	14676	14522	5080	5172	4837	4618
6.66667	2441	2367	3732	3881	15379	15153	5206	5342	4914	4603
7.08333	2480	2415	3757	3905	15953	15866	5297	5405	4902	4632
7.5	2548	2472	3770	3905	16581	16547	5421	5560	4923	4640
7.91667	2609	2506	3813	3979	17190	16998	5492	5603	4959	4629
8.33333	2659	2575	3886	4001	17779	17592	5591	5712	4973	4642
8.75	2746	2646	3935	4062	18151	18195	5621	5830	4946	4614
9.16667	2828	2683	4050	4165	18461	18489	5627	5856	4955	4596
9.58333	2953	2794	4131	4227	18924	18833	5654	5877	4855	4537
10	3047	2866	4189	4317	19085	19030	5667	5869	4802	4462
10.4167	3147	2953	4295	4397	19108	19218	5656	5858	4761	4462
10.8333	3253	3067	4367	4475	19364	19416	5645	5832	4706	4433
11.25	3347	3114	4521	4563	19392	19581	5597	5815	4690	4351
11.6667	3429	3191	4571	4646	19497	19783	5561	5792	4635	4353
12.0833	3519	3294	4673	4702	19647	19884	5567	5819	4627	4332
12.5	3620	3392	4724	4817	19918	20117	5626	5825	4585	4324
12.9167	3707	3462	4873	4935	20199	20306	5713	5883	4573	4313
13.3333	3808	3587	4921	5023	20351	20665	5860	6082	4606	4311
13.75	3931	3666	5017	5126	20675	20915	6018	6219	4648	4348
14.1667	3999	3768	5123	5233	20954	21075	6133	6355	4658	4333
14.5833	4083	3841	5206	5360	21091	21466	6284	6446	4674	4348
15	4182	3906	5341	5441	21388	21651	6442	6577	4664	4371
15.4167	4231	4012	5364	5521	21721	21885	6591	6748	4718	4392
15.8333	4321	4079	5392	5595	21907	22098	6710	6921	4741	4408
16.25	4395	4107	5466	5656	22364	22225	6813	6966	4745	4422
16.6667	4448	4212	5474	5710	22230	22153	6911	7096	4771	4389
17.0833	4480	4196	5521	5737	22205	22272	7020	7107	4767	4376
17.5	4495	4223	5572	5732	22196	22206	7045	7205	4687	4322
17.9167	4526	4248	5521	5742	21949	22167	7117	7237	4680	4303
18.3333	4523	4256	5556	5744	22070	22084	7131	7308	4649	4257
18.75	4543	4335	5568	5742	22035	22138	7214	7345	4681	4264
19.1667	4607	4310	5541	5785	21961	22059	7275	7469	4635	4227
19.5833	4620	4364	5579	5788	21973	22105	7232	7472	4643	4219
20	4636	4409	5579	5792	21929	22129	7387	7526	4615	4194
20.4167	4705	4405	5592	5771	21939	21983	7513	7629	4654	4206
20.8333	4741	4483	5624	5811	22186	22094	7547	7675	4625	4211
21.25	4790	4529	5620	5829	22272	22330	7645	7812	4657	4213
21.6667	4893	4592	5651	5866	22421	22447	7801	7983	4684	4248
22.0833	4962	4687	5720	5871	22367	22603	8002	8042	4742	4269
22.5	5047	4746	5747	5990	22653	22814	8116	8159	4752	4311
22.9167	5128	4806	5794	5947	23029	22960	8179	8161	4759	4312
23.3333	5172	4861	5842	6003	22989	23227	8273	8301	4764	4285
23.75	5273	4958	5872	6028	23205	23286	8366	8405	4841	4312
24.1667	5377	5034	5842	6015	23375	23351	8328	8398	4800	4300
