# Supplementary material for: Structural and functional analysis of the promiscuous AcrB and AdeB efflux pumps suggests different drug binding mechanisms
Source: Nat Commun. 2021 Nov 25;12:6919. doi: 10.1038/s41467-021-27146-2 (PMC8617272; doi:10.1038/s41467-021-27146-2)
Supplement: Supplementary file 4 — Source Data [file 41467_2021_27146_MOESM4_ESM.zip › Numerical Source Data for Supplementary Figure 4.xlsx]

## Sheet: model_map_fsc_LstarOO
Numerical Source Data for Supplementary Figure 4
AdeB L*OO
Unmasked
d_inv	fsc
0.0259468	0.865643
0.0354385	0.86536
0.0412248	0.864781
0.045648	0.864843
0.0495382	0.865163
0.0526311	0.86589
0.0556549	0.866367
0.0581289	0.866515
0.0607924	0.866733
0.0627232	0.867183
0.0649565	0.866942
0.0669027	0.867791
0.0686539	0.868303
0.0705428	0.869365
0.0721495	0.870273
0.0736798	0.870559
0.0752318	0.8705
0.0766634	0.872021
0.0782405	0.872686
0.0795902	0.874265
0.0807258	0.874689
0.0819822	0.876587
0.0834177	0.877522
0.0845141	0.877823
0.0857245	0.879173
0.086869	0.879801
0.0879567	0.881278
0.0890305	0.882475
0.0900463	0.88328
0.0910191	0.884511
0.092249	0.885478
0.0931729	0.886421
0.0941009	0.886387
0.0949499	0.887055
0.0958894	0.888096
0.0968489	0.888414
0.0978999	0.888509
0.0986443	0.888865
0.0995045	0.889697
0.100283	0.890094
0.101221	0.890274
0.102016	0.891293
0.10282	0.89107
0.103598	0.890776
0.10433	0.891496
0.105192	0.890184
0.105981	0.887927
0.106702	0.885817
0.10738	0.88463
0.108086	0.881972
0.108924	0.87976
0.109633	0.876242
0.110302	0.873723
0.110951	0.870623
0.111642	0.868076
0.112216	0.865114
0.112946	0.861
0.113599	0.857514
0.114376	0.855232
0.114962	0.852616
0.115688	0.850671
0.11631	0.848283
0.116896	0.845629
0.117466	0.843711
0.118029	0.842186
0.118499	0.840422
0.11916	0.837986
0.119879	0.835836
0.120528	0.834215
0.121089	0.831137
0.121619	0.82875
0.122185	0.82637
0.122762	0.823787
0.123295	0.821679
0.123856	0.819907
0.124359	0.818361
0.124992	0.816456
0.125463	0.81424
0.12606	0.812015
0.126588	0.810167
0.127054	0.808046
0.127611	0.805742
0.128189	0.803688
0.128603	0.80313
0.129144	0.802221
0.129607	0.800389
0.130205	0.799259
0.130658	0.796824
0.131089	0.795099
0.131571	0.793682
0.132073	0.791615
0.13264	0.789767
0.133112	0.787664
0.133633	0.786134
0.134094	0.78449
0.134611	0.782765
0.135023	0.78175
0.135471	0.779444
0.135906	0.777805
0.136263	0.775882
0.136756	0.773619
0.137262	0.772109
0.137653	0.770544
0.13809	0.770515
0.138538	0.768398
0.139049	0.76618
0.139484	0.764276
0.139926	0.76315
0.140356	0.762085
0.140803	0.760328
0.141234	0.759822
0.141634	0.758946
0.142058	0.757503
0.14244	0.757019
0.142898	0.755885
0.143329	0.75405
0.143688	0.752859
0.144158	0.753494
0.144596	0.751357
0.144979	0.75091
0.145261	0.748807
0.145644	0.74883
0.146075	0.747053
0.146423	0.74568
0.146801	0.744449
0.14727	0.743189
0.14772	0.741962
0.148092	0.740676
0.148506	0.74009
0.148844	0.739637
0.149212	0.737812
0.149597	0.735973
0.149989	0.733582
0.150398	0.733044
0.150742	0.732375
0.151182	0.731698
0.151536	0.729937
0.151884	0.728243
0.152266	0.727601
0.152633	0.726053
0.152958	0.724803
0.153303	0.724347
0.153587	0.722456
0.154004	0.721693
0.154349	0.721162
0.15464	0.720111
0.154947	0.719388
0.155355	0.718912
0.155779	0.719183
0.156069	0.7186
0.156395	0.718082
0.156761	0.71695
0.157142	0.717399
0.157693	0.716568
0.158027	0.716238
0.158308	0.715787
0.158564	0.714073
0.158817	0.714126
0.159183	0.713402
0.159577	0.714267
0.159878	0.714599
0.160202	0.714388
0.160519	0.715118
0.160842	0.716215
0.161166	0.716226
0.161513	0.716044
0.161782	0.715661
0.16214	0.715239
0.162405	0.715326
0.162692	0.714859
0.163087	0.716501
0.163443	0.71705
0.163773	0.717267
0.164069	0.716863
0.164401	0.716537
0.164706	0.716259
0.164936	0.716614
0.165254	0.716574
0.165614	0.715487
0.165907	0.716625
0.166206	0.717017
0.166577	0.716614
0.166874	0.717723
0.167156	0.718252
0.167463	0.717294
0.167842	0.715968
0.168151	0.715339
0.168417	0.714701
0.168656	0.715091
0.168914	0.715491
0.169224	0.715362
0.169519	0.715041
0.169807	0.71504
0.170068	0.715339
0.170345	0.715371
0.17071	0.715793
0.171081	0.715622
0.171376	0.715645
0.171652	0.716709
0.17191	0.716572
0.172134	0.716629
0.17238	0.717699
0.172668	0.718077
0.172948	0.718323
0.173229	0.717417
0.173489	0.718085
0.173752	0.718446
0.174079	0.719073
0.17437	0.718953
0.174683	0.720199
0.174947	0.722026
0.175221	0.722657
0.175582	0.723305
0.175868	0.723496
0.176129	0.723481
0.176389	0.72329
0.176652	0.724331
0.176921	0.725375
0.177207	0.724736
0.17743	0.726506
0.177753	0.727213
0.178034	0.72883
0.178244	0.728908
0.178489	0.729369
0.178749	0.730214
0.178964	0.731528
0.17923	0.732561
0.179508	0.7334
0.179861	0.735343
0.180083	0.735041
0.180285	0.73611
0.180493	0.736564
0.18075	0.738854
0.181064	0.740434
0.181337	0.741402
0.181596	0.74211
0.181921	0.742427
0.182167	0.744214
0.182384	0.746476
0.182612	0.746376
0.182843	0.747509
0.183093	0.748386
0.18338	0.749554
0.183626	0.751585
0.183902	0.753499
0.184113	0.754848
0.18446	0.755838
0.184725	0.757381
0.185037	0.758109
0.185262	0.758036
0.185522	0.759713
0.185746	0.761334
0.185953	0.762368
0.18613	0.762589
0.186338	0.763629
0.186584	0.764883
0.186834	0.76715
0.187037	0.768786
0.187321	0.769592
0.187542	0.771903
0.187838	0.772216
0.188084	0.77398
0.188343	0.775115
0.188534	0.775738
0.188786	0.778053
0.188999	0.779123
0.18924	0.779864
0.189428	0.780731
0.189664	0.782014
0.189899	0.782924
0.190186	0.784029
0.190433	0.78476
0.190687	0.784558
0.190899	0.784956
0.191114	0.786395
0.191331	0.787664
0.191589	0.788452
0.191848	0.788341
0.192038	0.789338
0.192224	0.790743
0.192454	0.79097
0.192692	0.791583
0.192946	0.792718
0.193217	0.792309
0.193463	0.792407
0.193707	0.792926
0.193939	0.793812
0.194141	0.79546
0.194394	0.795469
0.194641	0.796206
0.194879	0.795951
0.195104	0.796454
0.195314	0.796839
0.195541	0.797002
0.195748	0.796243
0.195925	0.796208
0.196102	0.796169
0.196266	0.796451
0.196445	0.796876
0.196656	0.797125
0.196864	0.79778
0.197062	0.797428
0.197336	0.797606
0.1976	0.797426
0.197777	0.79731
0.198002	0.797495
0.198224	0.798269
0.198456	0.799315
0.198678	0.800059
0.198906	0.8
0.199082	0.798941
0.199331	0.798835
0.199588	0.798846
0.199818	0.798975
0.200024	0.799581
0.200224	0.799024
0.200419	0.799857
0.200652	0.800384
0.200846	0.80092
0.201074	0.800912
0.201304	0.800329
0.201543	0.800092
0.201739	0.800168
0.201937	0.800396
0.202137	0.800389
0.202301	0.800177
0.202493	0.801198
0.20273	0.800981
0.202938	0.801836
0.203141	0.800317
0.203344	0.801315
0.203537	0.800434
0.203725	0.801388
0.203911	0.800004
0.204086	0.800711
0.20435	0.800443
0.204535	0.800284
0.204702	0.799724
0.204902	0.799078
0.20509	0.79839
0.205314	0.799326
0.205552	0.799775
0.205751	0.799541
0.20593	0.798964
0.206117	0.797193
0.206331	0.796785
0.206526	0.796663
0.206774	0.796167
0.206971	0.795751
0.207201	0.795402
0.20733	0.795938
0.207489	0.794762
0.207691	0.794239
0.207932	0.794832
0.20813	0.794776
0.208365	0.79513
0.208522	0.795133
0.208712	0.794987
0.20891	0.794959
0.2091	0.795688
0.209273	0.795103
0.209431	0.795039
0.209622	0.795035
0.209862	0.795204
0.210073	0.795498
0.210261	0.79305
0.210448	0.792464
0.210637	0.792612
0.210831	0.792873
0.211011	0.7928
0.211245	0.792453
0.21142	0.791835
0.211605	0.791674
0.211808	0.792614
0.212009	0.792932
0.212168	0.792203
0.212331	0.791359
0.212546	0.791346
0.212764	0.790969
0.212961	0.790158
0.213154	0.790281
0.213332	0.789453
0.21349	0.788305
0.21368	0.788282
0.213869	0.787649
0.214024	0.787612
0.214191	0.787955
0.214356	0.78769
0.214516	0.786952
0.214737	0.786127
0.214932	0.784523
0.21508	0.784245
0.215236	0.783562
0.215407	0.783378
0.215607	0.78393
0.215772	0.785077
0.215985	0.785265
0.216185	0.785244
0.216395	0.785575
0.216577	0.784212
0.216697	0.783817
0.216878	0.782744
0.217086	0.78359
0.217289	0.782498
0.217448	0.782169
0.21764	0.782982
0.217845	0.783519
0.218066	0.782139
0.218241	0.78127
0.21842	0.780742
0.2186	0.781012
0.218784	0.781915
0.218985	0.780925
0.219157	0.781015
0.219298	0.78102
0.219458	0.780121
0.21962	0.780366
0.219761	0.779076
0.219925	0.778461
0.22009	0.778143
0.220307	0.778388
0.22048	0.778457
0.220661	0.778004
0.220819	0.776726
0.220972	0.77695
0.221124	0.776072
0.221328	0.775864
0.221527	0.774978
0.221726	0.774262
0.221886	0.773522
0.222088	0.772729
0.222285	0.771683
0.222454	0.77079
0.222611	0.770353
0.222733	0.768802
0.222897	0.766855
0.223046	0.766986
0.223215	0.765337
0.223344	0.763946
0.223516	0.763122
0.223683	0.760672
0.223821	0.759156
0.224047	0.756644
0.224223	0.754896
0.224411	0.754229
0.224596	0.75426
0.224738	0.752869
0.224883	0.751574
0.22508	0.750812
0.225247	0.75
0.225366	0.74952
0.225543	0.747839
0.22571	0.74663
0.225906	0.746664
0.226082	0.745924
0.226212	0.744738
0.226368	0.74184
0.226551	0.740635
0.226714	0.739294
0.226914	0.738876
0.22711	0.737185
0.227268	0.737029
0.227425	0.735583
0.227624	0.733697
0.227783	0.732
0.227957	0.731084
0.228114	0.730062
0.228271	0.729302
0.228431	0.727072
0.228585	0.725062
0.228731	0.724294
0.228901	0.722924
0.229079	0.723127
0.22922	0.721482
0.229372	0.720129
0.229515	0.717863
0.229685	0.716235
0.229877	0.715044
0.230025	0.712711
0.230142	0.711092
0.230309	0.708779
0.230436	0.706984
0.230596	0.705594
0.230739	0.704736
0.230907	0.700913
0.231083	0.699868
0.231212	0.69836
0.231416	0.695177
0.231621	0.693275
0.231773	0.69227
0.231908	0.691416
0.232045	0.690867
0.232221	0.688878
0.23234	0.688122
0.232505	0.686758
0.232683	0.684496
0.232864	0.681998
0.233046	0.680796
0.233163	0.677933
0.23328	0.676542
0.233417	0.675714
0.233526	0.674606
0.233667	0.673538
0.233846	0.671674
0.234066	0.669861
0.234234	0.668331
0.234344	0.664935
0.234529	0.662703
0.23469	0.661726
0.234836	0.659442
0.234991	0.656919
0.235197	0.655357
0.235347	0.652613
0.235493	0.652124
0.235641	0.650505
0.235796	0.648943
0.235915	0.648245
0.236067	0.647271
0.236274	0.646082
0.236447	0.644858
0.236604	0.643981
0.236722	0.642832
0.23688	0.641413
0.237037	0.639081
0.237157	0.637768
0.237266	0.634533
0.237425	0.632672
0.237587	0.630194
0.237772	0.628768
0.237926	0.626867
0.238078	0.624527
0.238237	0.62348
0.238388	0.622278
0.238531	0.621525
0.238683	0.619318
0.238773	0.619207
0.238907	0.618494
0.239042	0.615071
0.239175	0.613586
0.239345	0.612433
0.239471	0.610063
0.23961	0.609945
0.239818	0.607664
0.239977	0.605472
0.240113	0.605203
0.240268	0.605347
0.240394	0.604149
0.240554	0.602189
0.240701	0.601825
0.240839	0.60052
0.240969	0.598362
0.241124	0.597887
0.241278	0.598241
0.241389	0.597627
0.241495	0.596431
0.241622	0.594553
0.241789	0.592901
0.241936	0.593737
0.242118	0.593662
0.242274	0.591388
0.242426	0.59193
0.242571	0.59148
0.2427	0.589955
0.242836	0.588846
0.242988	0.588255
0.243159	0.587915
0.243343	0.58692
0.243487	0.586929
0.243629	0.585947
0.243768	0.585917
0.243904	0.585761
0.24407	0.584487
0.24422	0.584944
0.244344	0.583033
0.244474	0.58093
0.244602	0.579302
0.244729	0.580036
0.244873	0.578202
0.245	0.575363
0.24517	0.574984
0.245312	0.574323
0.245452	0.573466
0.2456	0.572286
0.245742	0.570409
0.2459	0.567137
0.246015	0.567489
0.246139	0.567617
0.246301	0.56592
0.246439	0.564147
0.246551	0.562782
0.246687	0.560841
0.246813	0.558772
0.246964	0.555805
0.247124	0.556164
0.247247	0.552969
0.247364	0.551791
0.247485	0.550132
0.24762	0.548516
0.247747	0.546215
0.247864	0.545977
0.24798	0.543577
0.248202	0.541087
0.248322	0.537658
0.248428	0.536835
0.248587	0.533429
0.248734	0.532025
0.248832	0.530976
0.248969	0.529262
0.249091	0.528378
0.249264	0.527802
0.249427	0.52737
0.249577	0.527738
0.249754	0.527897
0.2499	0.525573
0.250024	0.524389
0.250153	0.522701
0.250336	0.520724
0.250479	0.518959
0.25063	0.515789
0.250762	0.514539
0.250881	0.511735
0.250989	0.508859
0.251087	0.506481
0.251209	0.504447
0.251346	0.502143
0.251454	0.499787
0.251589	0.497953
0.251711	0.496828
0.25183	0.49619
0.251953	0.493272
0.252083	0.492237
0.25223	0.489758
0.252371	0.48944
0.252482	0.487421
0.252603	0.486327
0.252747	0.484475
0.252898	0.48277
0.253022	0.481095
0.253179	0.48084
0.253312	0.478637
0.253431	0.476047
0.253564	0.473342
0.253697	0.472282
0.253828	0.471859
0.253959	0.472111
0.254101	0.469585
0.25424	0.466585
0.254371	0.464573
0.254514	0.463588
0.254626	0.461893
0.254773	0.460023
0.254916	0.459195
0.255076	0.456759
0.255229	0.454793
0.255354	0.45327
0.255504	0.453146
0.255632	0.4508
0.255746	0.450204
0.255878	0.447591
0.256011	0.444618
0.256141	0.445801
0.256271	0.443492
0.256373	0.439858
0.256488	0.43804
0.256611	0.43533
0.256691	0.43265
0.256801	0.430689
0.256925	0.42793
0.257049	0.4267
0.257176	0.423854
0.257332	0.421747
0.257441	0.419777
0.25758	0.416721
0.257711	0.413215
0.257863	0.409202
0.257994	0.405443
0.258129	0.400432
0.258283	0.393903
0.258379	0.39386
0.258489	0.392171
0.258602	0.388755
0.258734	0.384066
0.258847	0.380017
0.258999	0.376292
0.259104	0.372408
0.259215	0.367347
0.259333	0.363326
0.259468	0.356598
0.259561	0.352741
0.259674	0.350782
0.259818	0.344614
0.259976	0.340527
0.260144	0.336814
0.260258	0.333074
0.260397	0.327106
0.260513	0.322188
0.260643	0.319172
0.260773	0.31343
0.26092	0.311403
0.261069	0.305833
0.261159	0.30101
0.261295	0.298434
0.261424	0.29514
0.261552	0.294338
0.261699	0.288798
0.261808	0.285247
0.261916	0.280139
0.262021	0.275175
0.262146	0.271364
0.262246	0.26754
0.262383	0.260855
0.262483	0.254794
0.262603	0.24958
0.262759	0.243532
0.262872	0.241442
0.262993	0.235162
0.263112	0.231806
0.263231	0.22823
0.263327	0.221141
0.26344	0.219399
0.26358	0.214491
0.263721	0.210437
0.263844	0.206307
0.263962	0.203061
0.264092	0.199043
0.264204	0.195898
0.264296	0.192174
0.264426	0.189223
0.264557	0.184889
0.264694	0.183132
0.264827	0.182804
0.264961	0.179791
0.265055	0.177459
0.265158	0.173127
0.265278	0.169478
0.265397	0.164942
0.26553	0.162871
0.265672	0.15769
0.265811	0.152452
0.26593	0.149784
0.266038	0.146639
0.266128	0.142507
0.266224	0.141455
0.266355	0.137475
0.266479	0.134171
0.266609	0.129068
0.266736	0.12686
0.266829	0.122429
0.266946	0.122211
0.267079	0.1191
0.267186	0.116029
0.267301	0.114351
0.267446	0.112125
0.267573	0.110278
0.267668	0.107984
0.26777	0.105696
0.267884	0.101288
0.268027	0.0984339
0.268141	0.0965869
0.268262	0.0967312
0.26841	0.0950857
0.26852	0.0899259
0.268649	0.0866222
0.268761	0.0867144
0.268874	0.0850254
0.268987	0.0842017
0.269128	0.0822523
0.269226	0.0801416
0.269328	0.0795476
0.269439	0.0769272
0.269572	0.0752531
0.269673	0.0754319
0.269797	0.0722648
0.269897	0.0714524
0.270006	0.0698332
0.270117	0.0695432
0.270221	0.0696072
0.270305	0.0682731
0.270423	0.0693217
0.270556	0.0636004
0.270685	0.0600308
0.270796	0.0585694
0.270925	0.0559012
0.271027	0.0544434
0.271133	0.0514615
0.27124	0.0513825
0.27138	0.0519773
0.271499	0.0500828
0.271608	0.0503487
0.271784	0.0496085
0.271935	0.0461425
0.272065	0.0476967
0.272177	0.0476342
0.272281	0.045462
0.272382	0.044093
0.272467	0.0414181
0.272559	0.041896
0.272635	0.0391694
0.27276	0.0405217
0.272888	0.0375798
0.273007	0.0369146
0.273131	0.0377704
0.273275	0.0359248
0.273396	0.0345647
0.273491	0.0305847
0.273627	0.0288599
0.273752	0.0278338
0.273875	0.0271718
0.273977	0.0243034
0.274068	0.0246274
0.274176	0.0228274
0.274296	0.0243619
0.274397	0.0259394
0.274492	0.0268154
0.27459	0.023836
0.27471	0.0199
0.274848	0.0190041
0.274944	0.0169232
0.275031	0.0186658
0.275137	0.0196636
0.27524	0.017045
0.275337	0.0145516
0.2754	0.0127363
0.27551	0.0118452
0.275633	0.010118
0.275743	0.00923993
0.275839	0.00836046
0.275936	0.00737829
0.276069	0.0074587
0.276187	0.00763801
0.27631	0.00592606
0.276434	0.00114367
0.276568	-0.000623656
0.276659	-0.000541975
0.276804	-0.00187882
0.276934	-0.00246848
0.277058	-0.00179595
0.277154	-0.00417209
0.277258	-0.00411497
0.277367	-0.00235209
0.27747	-0.00498291
0.277584	-0.0064124
0.277727	-0.00624988
0.27789	-0.00745355
0.277998	-0.00846828
0.278118	-0.0109627
0.278209	-0.0112116
0.278317	-0.0119937
0.278436	-0.0108803
0.278534	-0.0130287
0.278614	-0.0133241
0.278716	-0.0114492
0.278821	-0.0111258
0.278919	-0.00994926
0.279003	-0.00824112
0.279108	-0.00840861
0.27923	-0.00799023
0.279334	-0.00883329
0.279447	-0.0081963
0.279566	-0.00735417
0.27968	-0.00725942
0.279776	-0.00785865
0.279865	-0.00580539
0.279965	-0.00366985
0.280069	-0.0033886
0.280194	-0.00256329
0.280297	-0.00349017
0.280385	-0.000920553
0.280491	-0.00128125
0.280609	-0.00182317
0.280713	-0.00160177
0.280858	-0.000232551
0.280984	-0.00023073
0.281094	0.000149269
0.281181	-8.92476e-05
0.281293	-0.00173133
0.281375	-0.00164176
0.281484	-0.0011998
0.281606	0.000909827
0.281703	-0.00134125
0.281785	-0.000791517
0.281896	0.00217359
0.281995	0.000594096
0.282102	0.00172889
0.282218	0.00200624
0.282347	0.00139441
0.28246	0.00162083
0.282575	0.00196694
0.282665	0.00146484
0.282765	0.00051023
0.282882	-0.000507915
0.283013	0.000922938
0.283118	-0.00192853
0.283239	-0.0035836
0.283316	-0.00203551
0.283406	-0.00283937
0.283507	-0.000504623
0.283606	0.000308282
0.28371	0.000734212
0.283802	0.000122489
0.283915	-0.000836854
0.284028	0.0010863
0.284117	0.00135966
0.284209	0.000986797
0.284344	-0.00168376
0.284469	-0.0020446
0.28456	-0.00276052
0.284659	-0.00394625
0.284767	-0.00489748
0.284871	-0.00186827
0.284972	-0.00425401
0.285075	-0.0037037
0.285188	-0.00592344
0.285298	-0.00776581
0.285403	-0.0106186
0.285519	-0.00937252
0.285623	-0.00646293
0.285723	-0.00523445
0.285819	-0.00656873
0.285912	-0.0115474
0.285999	-0.0124589
0.286084	-0.0149325
0.286195	-0.0145904
0.286325	-0.0109774
0.286444	-0.0106411
0.286552	-0.0123505
0.286653	-0.0135436
0.286741	-0.0151026
0.286834	-0.0141991
0.286953	-0.0151914
0.287043	-0.0143886
0.287145	-0.0173262
0.287256	-0.016614
0.287373	-0.01694
0.287475	-0.017248
0.287558	-0.0185595
0.287649	-0.0190535
0.287757	-0.0221459
0.287875	-0.0211772
0.287975	-0.0200039
0.288074	-0.0218441
0.288185	-0.0239291
0.288307	-0.0231217
0.288408	-0.0211503
0.288519	-0.0221313
0.288598	-0.0223817
0.288683	-0.0238253
0.288785	-0.0226548
0.28889	-0.0224196
0.288993	-0.0212847
0.289104	-0.0221365
0.28919	-0.0212644
0.289311	-0.0235566
0.289436	-0.0257081
0.289517	-0.0264661
0.289605	-0.0285657
0.289675	-0.0285104
0.289767	-0.0287758
0.289869	-0.0275282
0.289957	-0.026128
0.290078	-0.0271299
0.290187	-0.0278742
0.290277	-0.0258694
0.290366	-0.0261286
0.290457	-0.0262991
0.29054	-0.0269798
0.290637	-0.0275053
0.290761	-0.0267987
0.29086	-0.029019
0.290971	-0.0268067
0.291081	-0.0253598
0.291165	-0.0251488
0.291289	-0.0241898
0.291408	-0.0276991
0.291497	-0.0274732
0.291611	-0.0279446
0.291723	-0.0288266
0.291829	-0.0303646
0.291937	-0.0304744
0.292033	-0.0309706
0.292121	-0.0294672
0.292214	-0.0270937
0.292314	-0.0283834
0.292427	-0.0295328
0.292529	-0.0300734
0.292586	-0.0300226
0.292687	-0.0265596
0.292814	-0.0300031
0.292917	-0.032014
0.293035	-0.0317134
0.293133	-0.0310667
0.293234	-0.0308433
0.29332	-0.0312311
0.293415	-0.0264212
0.293488	-0.0245199
0.293572	-0.0265449
0.293672	-0.0239031
0.293796	-0.0239483
0.293883	-0.0230217
0.293988	-0.0213195
0.294082	-0.0195476
0.294161	-0.0185389
0.294236	-0.0186213
0.294341	-0.0200582
0.294444	-0.0202554
0.294566	-0.0171234
0.294668	-0.0166938
0.294769	-0.0151913
0.294884	-0.0134215
0.294995	-0.0118259
0.295081	-0.0137515
0.295173	-0.0110825
0.295259	-0.0105325
0.295339	-0.0118346
0.295419	-0.0101326
0.295493	-0.0082615
0.295602	-0.00768403
0.295703	-0.00880513
0.295795	-0.00956999
0.29589	-0.00817206
0.295979	-0.00963552
0.296081	-0.00887586
0.296185	-0.00803976
0.296282	-0.00681054
0.296379	-0.00817771
0.296497	-0.00883743
0.296622	-0.00794603
0.296713	-0.00872802
0.29679	-0.0100619
0.296887	-0.011475
0.296998	-0.0116901
0.297076	-0.0133406
0.297153	-0.0126585
0.297243	-0.0138304
0.297328	-0.0130676
0.297421	-0.0130455
0.297514	-0.0127394
0.297626	-0.011789
0.297715	-0.00973822
0.297815	-0.0114017
0.297919	-0.0137552
0.297999	-0.0142178
0.298103	-0.0148439
0.298221	-0.017694
0.298324	-0.0205586
0.298416	-0.021609
0.298501	-0.0225671
0.298604	-0.0226138
0.298687	-0.0234192
0.29876	-0.024096
0.298878	-0.0266023
0.298985	-0.0256819
0.299092	-0.0256901
0.299167	-0.0258589
0.299272	-0.0248677
0.299377	-0.0249528
0.299472	-0.024386
0.299557	-0.0244633
0.299679	-0.0239575
0.299762	-0.0249638
0.299877	-0.0246785
0.299985	-0.0246804
0.300071	-0.0237639
0.300146	-0.0239071
0.300229	-0.0229831
0.300338	-0.0234157
0.300425	-0.0246465
0.300536	-0.0237345
0.300624	-0.0237494
0.300703	-0.0212517
0.300799	-0.0205351
0.300883	-0.0213447
0.300972	-0.0211363
0.301092	-0.0247717
0.301166	-0.0232026
0.301245	-0.0229988
0.301335	-0.0240291
0.301439	-0.0219805
0.301525	-0.019875
0.301618	-0.0175471
0.301701	-0.0176419
0.301792	-0.0166827
0.301913	-0.0170379
0.301992	-0.0179555
0.302084	-0.015311
0.302161	-0.0137228
0.302257	-0.0135704
0.302378	-0.0141757
0.302445	-0.0107954
0.302534	-0.00753416
0.302615	-0.00674937
0.302703	-0.00619397
0.302815	-0.0043762
0.302881	-0.00329587
0.302975	-0.00345044
0.303059	-0.00324248
0.30315	-0.00211135
0.303254	-0.0021012
0.303333	0.000762209
0.303428	5.82983e-05
0.303527	0.00161826
0.303626	0.00284863
0.303715	0.00503278
0.303804	0.00664316
0.303883	0.00758886
0.303967	0.00920352
0.304063	0.00975875
0.304147	0.00976994
0.304248	0.00990333
0.30437	0.0113495
0.304453	0.0133077
0.304556	0.0155378
0.30466	0.0138393
0.304776	0.0123812
0.304874	0.0138942
0.304959	0.0118517
0.305048	0.00938269
0.305154	0.0096339
0.305256	0.0110431
0.305365	0.0101473
0.305459	0.00912011
0.30554	0.00963747
0.305609	0.00819201
0.305707	0.00901654
0.305792	0.00720451
0.305851	0.00573269
0.305945	0.0062311
0.306044	0.00727155
0.306136	0.00730632
0.306213	0.0101668
0.306306	0.00896387
0.306381	0.0065948
0.306465	0.00466205
0.306558	0.00359546
0.30662	0.00297837
0.306691	0.00141486
0.306785	-0.000112229
0.306854	-0.00239506
0.306961	-0.00285893
0.307051	-0.00307617
0.307129	-0.00376344
0.307205	-0.00307832
0.307336	-0.00507377
0.307418	-0.00592867
0.307517	-0.00645006
0.307613	-0.00620192
0.307694	-0.00513041
0.307802	-0.00616175
0.307909	-0.00464489
0.308006	-0.00311939
0.308116	-0.00235305
0.308213	-0.000964373
0.308284	-0.00221633
0.308365	-0.00430464
0.308469	-0.00456243
0.30855	-0.00416296
0.308649	-0.00280065
0.30873	-0.00448088
0.308818	-0.00655976
0.308905	-0.0067471
0.308975	-0.00620511
0.30907	-0.0069188
0.309158	-0.00641632
0.30924	-0.00484698
0.309331	-0.00503707
0.309411	-0.00457736
0.309494	-0.00275123
0.309558	-0.00166289
0.309639	-0.00432838
0.309729	-0.00189745
0.309826	-0.00113054
0.309911	-0.00181097
0.309991	-0.00249394
0.310077	-0.00372789
0.31018	-0.00183529
0.310272	-0.000451807
0.310362	0.00125403
0.310504	0.001585
0.310624	0.000942402
0.310706	0.000385946
0.310806	-0.00238549
0.310884	-0.000628737
0.310977	-0.00272181
0.311062	-0.00466772
0.31116	-0.00318207
0.311245	-0.00315263
0.311324	-0.00399102
0.31142	-0.00448834
0.311514	-0.00533208
0.311586	-0.00661199
0.311669	-0.00618341
0.311747	-0.00480368
0.311815	-0.00296641
0.311894	-0.00316824
0.311991	-0.00404844
0.312067	-0.00579675
0.312143	-0.00533821
0.312211	-0.00376469
0.312285	-0.00206588
0.312371	-0.00285109
0.312461	-0.000989482
0.312569	-0.00275076
0.312663	-0.00580366
0.312734	-0.005176
0.312818	-0.00450421
0.312893	-0.00359978
0.312998	-0.00429971
0.313082	-0.00388687
0.313151	-0.00415587
0.313233	-0.00285373
0.313308	-0.00632287
0.313373	-0.0081606
0.313436	-0.0103738
0.313516	-0.0107998
0.313643	-0.00940241
0.313727	-0.00860147
0.313815	-0.00748187
0.3139	-0.00608275
0.31398	-0.00659085
0.314058	-0.00708657
0.31413	-0.0063885
0.314216	-0.00588955
0.314315	-0.00405686
0.314397	-0.00409363
0.314492	-0.00414846
0.31458	-0.00119288
0.314662	-0.001121
0.314751	-0.00222604
0.314849	-0.003939
0.314948	-0.00421218
0.315041	-0.00626754
0.315185	-0.00712393
0.315291	-0.00509058
0.315415	-0.00405068
0.315493	-0.00163478
0.315583	0.000215386
0.315682	0.00288851
0.315752	0.0028371
0.315831	0.00392865
0.315898	0.00386611
0.315977	0.00267126
0.316039	0.0018009
0.316125	0.00183605
0.316198	0.00227695
0.31626	0.00462597
0.316346	0.00775464
0.316454	0.00674913
0.316537	0.0061233
0.31662	0.00549663
0.316707	0.00621916
0.316777	0.00379349
0.316854	0.00453916
0.316945	0.00392726
0.317021	0.00631661
0.31712	0.00819707
0.317201	0.00807347
0.317275	0.0094713
0.317345	0.00912076
0.317414	0.0111668
0.317508	0.0123219
0.317583	0.0148421
0.317665	0.0148617
0.317757	0.0172073
0.31785	0.0163914
0.317937	0.0140399
0.318002	0.0151704
0.318089	0.0140912
0.318176	0.00982968
0.318268	0.00933991
0.318354	0.0121014
0.318425	0.0119171
0.318502	0.00955766
0.318599	0.00887365
0.318674	0.0084847
0.318761	0.00880086
0.318847	0.00850684
0.318942	0.00601731
0.319022	0.00341632
0.31911	0.0046756
0.319188	0.00647329
0.31926	0.00678409
0.319343	0.00700835
0.319445	0.00404268
0.319528	0.00395705
0.3196	0.00422419
0.319697	0.00282425
0.319782	0.00149934
0.319865	0.000138567
0.319937	0.000280116
0.320032	-0.00158317
0.32013	-0.0022397
0.320202	-0.00493813
0.320284	-0.00468197
0.320366	-0.00640066
0.320422	-0.00601815
0.320489	-0.00449055
0.320563	-0.0030936
0.320667	-0.00312483
0.320747	-0.00324829
0.320816	-0.00378818
0.320912	-0.00288347
0.320974	-0.00367378
0.32105	-0.00418255
0.321147	-0.00110096
0.321232	-0.00187253
0.321327	-0.00305328
0.321439	-0.00309377
0.3215	-0.00447717
0.321585	-0.00743378
0.321671	-0.0073461
0.321751	-0.00818118
0.321851	-0.00726277
0.321936	-0.00774908
0.322028	-0.00782242
0.322114	-0.00813488
0.322202	-0.00847789
0.322284	-0.00748176
0.322373	-0.00699668
0.322447	-0.00755787
0.32251	-0.00776614
0.322591	-0.00812891
0.322662	-0.00843206
0.322742	-0.00942988
0.322824	-0.0113816
0.322928	-0.0104858
0.322997	-0.0109347
0.323058	-0.0130464
0.323128	-0.0136873
0.323205	-0.0140807
0.323291	-0.0153285
0.323362	-0.0165643
0.323448	-0.0152658
0.32353	-0.0156395
0.32361	-0.0150022
0.323681	-0.0141085
0.323754	-0.0165098
0.323839	-0.0169861
0.323937	-0.0176929
0.324017	-0.0162792
0.324109	-0.0146158
0.324182	-0.0155041
0.324246	-0.0144882
0.324321	-0.0116189
0.324414	-0.0127997
0.324478	-0.0101816
0.324552	-0.00946485
0.324616	-0.0114729
0.324708	-0.011709
0.324815	-0.010064
0.324904	-0.0081439
0.324972	-0.00702691
0.325043	-0.0068873
0.325106	-0.00833249
0.325175	-0.00773997
0.325268	-0.0105071
0.325336	-0.0124267
0.325423	-0.0127442
0.325524	-0.0137466
0.325611	-0.0158586
0.325695	-0.0168057
0.3258	-0.0162547
0.325895	-0.017427
0.32597	-0.0203664
0.326048	-0.023043
0.32612	-0.0208818
0.32619	-0.0215119
0.326268	-0.0231487
0.326342	-0.0243257
0.326414	-0.020755
0.326491	-0.0187007
0.326576	-0.0188083
0.326653	-0.0204813
0.326735	-0.0183727
0.326813	-0.0201972
0.326897	-0.0209006
0.326984	-0.0209508
0.32708	-0.0188651
0.327169	-0.018457
0.327245	-0.0163985
0.327308	-0.0173941
0.327363	-0.018597
0.327433	-0.0227311
0.327536	-0.0233452
0.327623	-0.0217953
0.327707	-0.0213795
0.327793	-0.0225496
0.327892	-0.0229213
0.327973	-0.0229072
0.328046	-0.0218282
0.328115	-0.0201446
0.328187	-0.0173875
0.328255	-0.0165857
0.328333	-0.015552
0.328418	-0.0156846
0.328492	-0.0144286
0.328582	-0.0135792
0.328654	-0.0114282
0.328762	-0.0105993
0.328836	-0.0114869
0.328922	-0.0125854
0.329019	-0.0122514
0.329102	-0.0131099
0.329193	-0.0119204
0.329258	-0.00975034
0.329335	-0.0104921
0.329396	-0.00969043
0.329455	-0.00823803
0.329518	-0.0107774
0.329593	-0.0104205
0.329656	-0.00964129
0.329728	-0.00908163
0.329796	-0.010467
0.329868	-0.00987512
0.329948	-0.0100364
0.330027	-0.0109144
0.330108	-0.00845753
0.33019	-0.00787832
0.330262	-0.00888382
0.330347	-0.00959171
0.330418	-0.00964275
0.330494	-0.00852982
0.330574	-0.00816429
0.330654	-0.0067531
0.330718	-0.00673711
0.330796	-0.00423012
0.330857	-0.00351263
0.330935	-0.00211668
0.331001	0.00101487
0.331084	0.00372758
0.331155	0.00628613
0.331232	0.00956042
0.331298	0.0104951
0.331387	0.0104914
0.331467	0.0120407
0.331551	0.0111835
0.331619	0.0109906
0.3317	0.0130656
0.331772	0.0131079
0.331857	0.0139842
0.331931	0.0138856
0.331997	0.0139092
0.332081	0.0141498
0.332176	0.0154241
0.332265	0.0126724
0.332331	0.0137985
0.332405	0.0108043
0.332486	0.00960009
0.332557	0.00953729
0.332634	0.00902561
0.332711	0.00741323
0.332784	0.00654811
0.33288	0.00694483
0.332966	0.00761503
0.333034	0.00745546
0.333114	0.00625471
0.333212	0.00620408
0.3333	0.00559034
0.333399	0.00657358
0.33347	0.00602564
0.333526	0.00707129
0.333619	0.00549536
0.333697	0.00404138
0.333763	0.00259214
0.333835	0.00448369
0.33392	0.00622866
0.333994	0.00556861
0.334077	0.00628452
0.33414	0.00731582
0.334197	0.00986128
0.33427	0.00854379
0.334345	0.005402
0.334412	0.00491822
0.334485	0.00491474
0.334552	0.00263121
0.334641	0.00475445
0.334724	0.00654338
0.334792	0.00561516
0.334886	0.00224304
0.334956	0.00134426
0.335029	-0.00147446
0.335095	-0.00195031
0.335177	-0.00358211
0.335264	0.00129971
0.335343	0.00082312
0.335422	-0.000421782
0.335494	0.00052118
0.335568	0.000801348
0.335655	0.000493943
0.335721	0.000842892
0.3358	0.000243083
0.33588	0.000558781
0.335957	-0.000915836
0.336041	-0.0021529
0.33611	-0.00215202
0.336185	-0.00363137
0.336246	-0.00339864
0.336322	-0.00418383
0.336392	-0.0065362
0.336463	-0.00857527
0.336533	-0.00841175
0.336605	-0.00742128
0.336678	-0.00813219
0.33675	-0.00803799
0.33681	-0.00780749
0.336872	-0.00863939
0.336945	-0.00998354
0.337018	-0.0108715
0.337093	-0.0148979
0.337159	-0.0140874
0.337244	-0.0117107
0.337318	-0.00999473
0.337406	-0.0104445
0.337468	-0.0103533
0.337539	-0.00981574
0.337629	-0.010436
0.337727	-0.00963374
0.3378	-0.00937357
0.337881	-0.0097618
0.337942	-0.00900735
0.338016	-0.00689353
0.338102	-0.00531905
0.338177	-0.00708984
0.338249	-0.00672558
0.338323	-0.00708428
0.33841	-0.00493844
0.338484	-0.00431637
0.338551	-0.0027588
0.338633	-0.00372673
0.338695	-0.0063136
0.338778	-0.00704197
0.338851	-0.00715042
0.33893	-0.00889404
0.339003	-0.00807441
0.33906	-0.0110605
0.339142	-0.00807386
0.339206	-0.00641321
0.339269	-0.00639536
0.339343	-0.00704846
0.33942	-0.00587961
0.339503	-0.00680982
0.339564	-0.00940111
0.339623	-0.00943623
0.339696	-0.00764689
0.339765	-0.00908598
0.339849	-0.00700641
0.339929	-0.00797179
0.340006	-0.00813487
0.340074	-0.00717053
0.34014	-0.00662341
0.340217	-0.00543302
0.340277	-0.00629493
0.340331	-0.00439576
0.34039	-0.00776273
0.340457	-0.00926708
0.340522	-0.0098211
0.340599	-0.0100594
0.34067	-0.010232
0.340736	-0.00885023
0.340806	-0.00802761
0.340886	-0.0103649
0.340956	-0.0116724
0.341031	-0.0115258
0.341119	-0.0115498
0.341195	-0.0131511
0.341274	-0.0114882
0.34135	-0.0117249
0.34142	-0.0128768
0.341504	-0.0123236
0.341607	-0.0135876
0.341684	-0.0146855
0.341757	-0.0139263
0.341828	-0.0101124
0.341898	-0.0109671
0.341981	-0.00990404
0.34205	-0.00985879
0.342128	-0.012027
0.342184	-0.0124207
0.342245	-0.0134095
0.342326	-0.0145951
0.34241	-0.0122721
0.342481	-0.0110397
0.342571	-0.0109933
0.342636	-0.00840298
0.342698	-0.0101001
0.342773	-0.0079815
0.342861	-0.00828522
0.342936	-0.00931684
0.343	-0.00806757
0.343064	-0.00889986
0.343136	-0.00948133
0.343224	-0.00922668
0.343297	-0.0108968
0.343374	-0.0117489
0.34345	-0.0121597
0.34353	-0.0128496
0.343603	-0.0122468
0.343678	-0.0136137
0.343736	-0.0140663
0.34379	-0.0136764
0.343866	-0.012279
0.343937	-0.0105107
0.344006	-0.00990482
0.344086	-0.0104206
0.344167	-0.00951844
0.344242	-0.01182
0.344283	-0.0124463
0.344342	-0.011925
0.344423	-0.0107159
0.344486	-0.0088733
0.344573	-0.00669105
0.34465	-0.00918692
0.344714	-0.00933538
0.344781	-0.0101553
0.34485	-0.00900254
0.34494	-0.00869906
0.345011	-0.00762245
0.345073	-0.00542623
0.345131	-0.0046038
0.345204	-0.00383725
0.345286	-0.00383775
0.345363	-0.00446315
0.34544	-0.00360787
0.345502	-0.000471817
0.345569	-0.000866224
0.345646	0.000307675
0.345727	4.26352e-05
0.345802	-0.00051993
0.34585	-0.00133506
0.345914	-0.00201717
0.345971	-0.000612297
0.346045	-0.00165207
0.346106	-0.00191457
0.3462	-0.000168516
0.346262	0.000677296
0.346327	0.00386621
0.346386	0.00224727
0.346461	0.000255516
0.34654	0.00154706
0.346613	0.00330387
0.346673	0.000868234
0.346737	-0.000338204
0.346804	0.0032387
0.346873	0.00362349
0.346945	0.00281099
0.347016	0.00279135
0.347064	0.00160344
0.347132	0.000943995
0.347201	0.002757
0.347261	0.00124057
0.347355	0.000347642
0.347437	0.000156783
0.347523	0.00235277
0.347597	0.00119896
0.347667	0.000123918
0.347727	0.000366858
0.347799	0.00109985
0.347873	0.000195206
0.34794	0.000415108
0.348016	-0.000138733
0.348075	-0.0012613
0.348148	-0.000284491
0.348229	0.000232556
0.348298	0.000550063
0.348356	0.000211605
0.348407	-4.54028e-05
0.348481	-0.000658339
0.348577	-0.00198517
0.348655	-0.00201897
0.348721	-0.00196336
0.348785	0.000674555
0.348863	0.000780922
0.348932	-0.000272788
0.349	-0.002581
0.349061	-0.00196997
0.349132	-0.00207766
0.349198	-0.000938228
0.349272	-0.00131853
0.349343	-0.00282708
0.349418	-0.00244709
0.349497	0.000213515
0.349584	-0.000709807
0.349649	0.000305284
0.349717	-0.000362228
0.34979	-0.000869529
0.34984	-0.00209821
0.3499	-0.00667262
0.349956	-0.00669514
0.350014	-0.00906361
0.350073	-0.0119662
0.35014	-0.0101513
0.350201	-0.00893406
0.350268	-0.00948617
0.350327	-0.00941268
0.35038	-0.00999607
0.350463	-0.00913272
0.350541	-0.00785767
0.350645	-0.0069773
0.35073	-0.00619788
0.35078	-0.00559579
0.350832	-0.00760479
0.350904	-0.00988671
0.350976	-0.0129959
0.35105	-0.0129442
0.351117	-0.0114552
0.351189	-0.012513
0.351263	-0.0108393
0.351323	-0.0099057
0.351401	-0.00809374
0.351477	-0.00987482
0.35154	-0.00936574
0.351619	-0.0114052
0.351697	-0.0103686
0.351768	-0.00921377
0.351847	-0.00828339
0.351897	-0.00938993
0.351953	-0.0104026
0.352019	-0.00848248
0.352108	-0.0101163
0.352178	-0.00910006
0.352252	-0.0106363
0.352312	-0.0103304
0.352401	-0.0107718
0.352468	-0.0123046
0.352544	-0.0132011
0.352619	-0.0125777
0.352686	-0.0145983
0.352765	-0.0140726
0.352827	-0.0132679
0.352878	-0.0149127
0.352934	-0.0117649
0.353009	-0.0106242
0.353085	-0.00859125
0.353175	-0.00930738
0.353242	-0.0108474
0.35331	-0.0114653
0.353369	-0.0120226
0.353436	-0.0103394
0.353497	-0.00821998
0.353556	-0.00724662
0.353629	-0.00643201
0.353693	-0.00354246
0.353756	-0.00224379
0.353807	-0.00318691
0.353876	-0.00466433
0.353954	-0.0063663
0.354015	-0.00723336
0.354062	-0.00904
0.354139	-0.00718128
0.354204	-0.00857855
0.35427	-0.0101243
0.354329	-0.0101694
0.354393	-0.0115263
0.354447	-0.0142913
0.35453	-0.015078
0.354598	-0.0147157
0.354661	-0.0159924
0.354727	-0.0170221
0.354785	-0.0163234
0.354839	-0.0164591
0.354911	-0.0167557
0.354987	-0.0175989
0.355066	-0.0161441
0.355134	-0.0187311
0.3552	-0.0182627
0.355263	-0.0177528
0.355331	-0.0171091
0.355405	-0.0156892
0.355475	-0.0156013
0.355562	-0.0141223
0.355635	-0.0154137
0.35569	-0.0163087
0.355752	-0.0172034
0.355814	-0.0164871
0.355892	-0.0154442
0.355973	-0.0145547
0.356054	-0.0147193
0.356111	-0.0148537
0.356185	-0.0139066
0.356238	-0.0132934
0.356301	-0.0131312
0.356353	-0.0131267
0.356412	-0.0126157
0.356464	-0.0134033
0.356539	-0.0118404
0.356606	-0.0125273
0.35667	-0.0107994
0.35673	-0.00859504
0.356791	-0.007708
0.356848	-0.00509829
0.356914	-0.00285558
0.356979	-0.0029031
0.357049	-0.00470676
0.35711	-0.0033903
0.35717	-0.00398507
0.357236	-0.00233648
0.357295	-0.0024727
0.357363	-0.00270789
0.357449	-0.00262058
0.357533	-0.00140553
0.35761	-0.0011933
0.357684	0.000999518
0.357736	0.00480163
0.357804	0.00796746
0.357875	0.0070891
0.357932	0.00866992
0.358002	0.0111483
0.35806	0.012584
0.358131	0.0114905
0.358197	0.0105483
0.358262	0.0113604
0.35831	0.0119112
0.358371	0.0119329
0.358426	0.0124231
0.358501	0.0109051
0.358578	0.0103664
0.358648	0.0114215
0.358716	0.0137633
0.358774	0.0122817
0.358839	0.0141077
0.358924	0.0134941
0.358994	0.0137056
0.359057	0.0147636
0.359124	0.0167458
0.359193	0.0189216
0.359255	0.0204048
0.359326	0.0208563
0.359391	0.0231261
0.35946	0.0228784
0.359551	0.0232673
0.359624	0.0248584
0.359688	0.0239319
0.359752	0.0235201
0.359828	0.022499
0.359879	0.0251938
0.359922	0.0256761
0.359984	0.0252588
0.360057	0.0277976
0.360129	0.0275912
0.360192	0.0267937
0.360255	0.0279579
0.360314	0.023901
0.360373	0.0228701
0.360421	0.0217834
0.360489	0.0205902
0.360558	0.0219387
0.360626	0.0231874
0.360701	0.022691
0.360776	0.0241747
0.360827	0.0221341
0.360888	0.0225372
0.360955	0.0232109
0.361044	0.0226978
0.361121	0.0264285
0.361192	0.0254331
0.361248	0.0238899
0.361324	0.0239406
0.361404	0.0254551
0.361468	0.025532
0.361514	0.0270615
0.361566	0.0268603
0.361642	0.0259371
0.361708	0.0260233
0.361762	0.0246157
0.36183	0.0256982
0.361885	0.0245764
0.361945	0.0232709
0.36201	0.0233113
0.362072	0.0216396
0.362143	0.0229969
0.362216	0.0234219
0.362291	0.023332
0.362349	0.0240835
0.36242	0.0256467
0.362478	0.0264814
0.362531	0.0259817
0.362591	0.0253151
0.36265	0.0254684
0.362715	0.0228281
0.362769	0.0216431
0.362823	0.0199824
0.362871	0.0216701
0.362927	0.0208839
0.362995	0.0217893
0.363055	0.0215587
0.363115	0.0205334
0.363181	0.0223839
0.363254	0.0213272
0.363325	0.0231925
0.363408	0.0217545
0.363456	0.0214574
0.363518	0.0219459
0.363579	0.0210996
0.363649	0.0214696
0.363721	0.023183
0.36379	0.0245634
0.363848	0.0247143
0.363907	0.0263228
0.363979	0.0248384
0.36404	0.0243187
0.364115	0.0233224
0.364183	0.0235983
0.364252	0.0209302
0.364322	0.0201204
0.364388	0.0196805
0.364465	0.0207703
0.364526	0.0191887
0.364587	0.0158579
0.364641	0.0146478
0.364701	0.0146346
0.364747	0.0124044
0.364793	0.0106118
0.364846	0.0113365
0.364923	0.0121013
0.364996	0.0107055
0.365055	0.00905167
0.365101	0.0100073
0.365167	0.0083582
0.365229	0.00668087
0.365304	0.0052756
0.365367	0.00451485
0.365432	0.00423725
0.365502	0.00612248
0.365575	0.0038863
0.365642	0.00287778
0.365718	0.00289345
0.365792	0.000512753
0.365862	-0.000415312
0.365928	-0.00200677
0.365991	-0.00300074
0.366036	-0.00324954
0.366099	-0.0042235
0.366157	-0.00407379
0.366225	-0.00429954
0.366299	-0.00202835
0.366366	-0.00300547
0.366433	-0.0026155
0.366496	-0.00378716
0.366553	-0.00612202
0.366617	-0.0073723
0.366674	-0.00567403
0.366733	-0.00992943
0.366789	-0.00984165
0.366855	-0.0100416
0.366928	-0.0100038
0.366995	-0.0101658
0.367044	-0.0110027
0.367119	-0.0121484
0.367184	-0.0112494
0.367238	-0.0116701
0.367286	-0.0125379
0.367333	-0.0138551
0.367395	-0.0152796
0.36746	-0.0155939
0.367535	-0.0188724
0.367595	-0.0174691
0.367651	-0.016329
0.367695	-0.0172025
0.367763	-0.0175954
0.367835	-0.0161376
0.367882	-0.0168421
0.367936	-0.0186704
0.368001	-0.017238
0.368064	-0.0169498
0.36812	-0.0177236
0.368168	-0.0186221
0.368218	-0.0202898
0.368284	-0.0178796
0.368351	-0.0172968
0.368413	-0.0169958
0.368464	-0.0167057
0.368542	-0.0182982
0.368599	-0.0158663
0.368676	-0.0184966
0.368754	-0.01803
0.368812	-0.0165353
0.368865	-0.0164815
0.368931	-0.015914
0.368981	-0.0158029
0.369056	-0.014024
0.369135	-0.0128409
0.369214	-0.0116809
0.369279	-0.00959633
0.369344	-0.00662885
0.369407	-0.00531475
0.369463	-0.00477933
0.369523	-0.00191504
0.369569	-0.00194459
0.369625	-0.00275301
0.369688	-0.0030695
0.369754	-0.00152637
0.369846	-0.00317771
0.369924	-0.00222694
0.370006	-0.000221703
0.370056	0.000508654
0.370113	-0.00108501
0.370162	-0.00165856
[truncated: 11,236 more rows]

## Sheet: model_map_fsc_OOO
Numerical Source Data for Supplementary Figure 4
AdeB OOO
Unmasked
d_inv	fsc
0.0272741	0.860837
0.0361516	0.86004
0.0417853	0.860399
0.0461406	0.860149
0.0499945	0.860922
0.0530232	0.860948
0.0560753	0.862208
0.0585142	0.862886
0.0611059	0.863796
0.0631098	0.863778
0.0653433	0.864697
0.0672614	0.865293
0.0689517	0.865966
0.0708456	0.866471
0.0725862	0.867206
0.0740471	0.868447
0.0755646	0.869355
0.0769251	0.870414
0.0785347	0.871546
0.0799923	0.873259
0.081035	0.874953
0.0823667	0.876537
0.0837828	0.877643
0.0848272	0.878664
0.0859816	0.880506
0.087222	0.881823
0.0882212	0.883052
0.0893972	0.884267
0.090481	0.885629
0.0914011	0.887319
0.0925081	0.889622
0.0935053	0.890469
0.0944301	0.891514
0.0951993	0.892053
0.0962674	0.893563
0.0972641	0.893587
0.0982152	0.892858
0.0990274	0.893138
0.0997919	0.89395
0.100695	0.894676
0.101576	0.895629
0.102334	0.896013
0.103145	0.895899
0.103996	0.896034
0.104591	0.895447
0.105417	0.894426
0.106384	0.891867
0.107162	0.888871
0.107777	0.888514
0.108473	0.887005
0.10936	0.885431
0.109968	0.881116
0.110572	0.87835
0.111229	0.875507
0.111992	0.874215
0.112598	0.870708
0.113247	0.866765
0.113988	0.864174
0.114785	0.86223
0.115381	0.860577
0.115966	0.857788
0.116756	0.856294
0.117336	0.854185
0.117888	0.853008
0.11829	0.851306
0.118903	0.849456
0.119516	0.846255
0.12023	0.84407
0.120876	0.842199
0.121443	0.840435
0.12194	0.83847
0.122549	0.835413
0.123129	0.833324
0.123712	0.831171
0.124237	0.829114
0.124905	0.827395
0.125407	0.825691
0.125929	0.823667
0.126354	0.821936
0.126908	0.820867
0.127464	0.819487
0.128002	0.818092
0.128464	0.817103
0.128939	0.816307
0.129529	0.814962
0.130142	0.81276
0.130586	0.811097
0.131016	0.809909
0.131474	0.807941
0.131931	0.806972
0.132529	0.805055
0.133061	0.803419
0.133554	0.802928
0.134037	0.800702
0.134599	0.799264
0.134977	0.798618
0.135389	0.797132
0.13577	0.795906
0.136286	0.794335
0.136754	0.792797
0.137173	0.791291
0.13765	0.791147
0.138036	0.790969
0.138464	0.78986
0.138892	0.789088
0.139443	0.787953
0.139948	0.78689
0.140454	0.785939
0.14082	0.785956
0.141204	0.784761
0.141634	0.784535
0.142027	0.783083
0.142467	0.782896
0.142846	0.781884
0.143333	0.782425
0.143736	0.781727
0.144196	0.780649
0.144529	0.78059
0.144886	0.780166
0.145363	0.780657
0.145757	0.77988
0.146185	0.779024
0.146515	0.777486
0.146824	0.776834
0.147233	0.776175
0.14771	0.775342
0.148111	0.774549
0.148563	0.774192
0.148933	0.775173
0.14921	0.775675
0.149553	0.774377
0.150032	0.772901
0.150439	0.772318
0.15084	0.771191
0.151284	0.770326
0.151695	0.76791
0.15206	0.768011
0.152369	0.766906
0.152655	0.766106
0.152961	0.765322
0.153358	0.76363
0.153757	0.762308
0.154092	0.761258
0.154409	0.760706
0.154758	0.760711
0.155076	0.760471
0.155413	0.759903
0.155716	0.760099
0.156136	0.759303
0.156581	0.758875
0.156942	0.758421
0.157312	0.75722
0.157581	0.757267
0.158045	0.757741
0.158464	0.758553
0.158832	0.758707
0.159145	0.758162
0.159375	0.758108
0.159619	0.758899
0.159934	0.759034
0.160283	0.758708
0.160629	0.759637
0.160924	0.760125
0.161224	0.761534
0.161555	0.761456
0.161964	0.761471
0.162377	0.762188
0.162668	0.7619
0.162928	0.762527
0.163213	0.76266
0.163518	0.762677
0.163826	0.763018
0.164268	0.764489
0.164577	0.764769
0.164847	0.765309
0.165128	0.766448
0.165379	0.767171
0.165724	0.76788
0.166076	0.768637
0.166413	0.769092
0.166697	0.768882
0.167015	0.770118
0.167423	0.770964
0.167722	0.77091
0.16795	0.771286
0.16824	0.771203
0.168535	0.772452
0.168816	0.772528
0.169158	0.772183
0.169434	0.772554
0.16978	0.772146
0.170074	0.772947
0.170322	0.773661
0.170613	0.772901
0.170873	0.773622
0.171122	0.774938
0.171366	0.775204
0.17173	0.776451
0.172064	0.776552
0.17237	0.778328
0.172641	0.778681
0.17292	0.780289
0.173147	0.780468
0.173467	0.781237
0.173792	0.781856
0.17412	0.782915
0.174389	0.783721
0.174657	0.785159
0.174865	0.785326
0.175129	0.78634
0.175417	0.787668
0.175717	0.788782
0.175974	0.791386
0.176314	0.79247
0.176615	0.794439
0.176912	0.795076
0.177198	0.796016
0.177468	0.797472
0.177666	0.797752
0.177889	0.798338
0.178119	0.798395
0.178378	0.798298
0.17873	0.79907
0.179001	0.801104
0.17923	0.802454
0.179512	0.804252
0.179749	0.80538
0.18007	0.806694
0.180335	0.80775
0.180584	0.806632
0.180876	0.806581
0.181146	0.80728
0.181349	0.807284
0.18157	0.807803
0.18189	0.808516
0.18212	0.809326
0.182367	0.810794
0.182635	0.810266
0.182856	0.811403
0.183112	0.812078
0.18342	0.81215
0.183639	0.813701
0.183912	0.814822
0.184142	0.815704
0.184385	0.816065
0.184665	0.816246
0.184964	0.817976
0.185207	0.818565
0.185466	0.819076
0.185731	0.820646
0.185966	0.821305
0.186221	0.822213
0.186442	0.823306
0.18666	0.825
0.186874	0.825741
0.187109	0.826391
0.187354	0.826862
0.187638	0.828507
0.187922	0.829749
0.188112	0.830212
0.18833	0.831165
0.188551	0.832474
0.188792	0.834176
0.18905	0.834453
0.189323	0.83501
0.189586	0.835882
0.18978	0.837359
0.189976	0.837782
0.19025	0.840138
0.190533	0.840479
0.190809	0.841755
0.19102	0.842005
0.191173	0.842573
0.191417	0.843225
0.191605	0.84394
0.191867	0.844897
0.192109	0.845677
0.192352	0.846163
0.192562	0.846996
0.192848	0.847075
0.193028	0.84812
0.193236	0.849141
0.193459	0.848784
0.193706	0.849046
0.193936	0.849509
0.19414	0.849116
0.194419	0.849429
0.194661	0.850076
0.194908	0.850924
0.195144	0.851688
0.195421	0.852853
0.195627	0.853361
0.195807	0.854354
0.196036	0.854919
0.19627	0.855622
0.196493	0.856343
0.196695	0.856101
0.196915	0.856329
0.197121	0.856681
0.197285	0.858396
0.197476	0.858174
0.197673	0.859231
0.197856	0.859864
0.198084	0.859736
0.198305	0.859674
0.198522	0.860573
0.198757	0.860544
0.198985	0.860795
0.199235	0.861502
0.199491	0.862421
0.19967	0.862419
0.199877	0.863223
0.20012	0.862755
0.200396	0.862102
0.200609	0.862511
0.200823	0.862029
0.201037	0.862073
0.20126	0.861869
0.201435	0.861768
0.201679	0.861847
0.20191	0.862393
0.202063	0.862348
0.202234	0.863614
0.202376	0.863683
0.202551	0.864083
0.202785	0.864341
0.203034	0.863803
0.20327	0.864151
0.203478	0.863881
0.203675	0.864145
0.203855	0.864757
0.204077	0.864714
0.20428	0.864896
0.204523	0.864972
0.204756	0.865026
0.204941	0.86515
0.205107	0.864977
0.205313	0.865259
0.205475	0.866356
0.205639	0.867014
0.205862	0.867451
0.206048	0.867706
0.206266	0.867893
0.206505	0.86827
0.206725	0.868794
0.20694	0.869061
0.207166	0.869312
0.207402	0.868794
0.207577	0.869459
0.207788	0.869569
0.207976	0.869911
0.208153	0.869774
0.208335	0.869963
0.208537	0.870658
0.208725	0.871079
0.208917	0.87187
0.209092	0.872756
0.209275	0.873618
0.209449	0.873361
0.209625	0.874184
0.209852	0.874275
0.210042	0.874663
0.210212	0.875295
0.210432	0.874947
0.2106	0.876007
0.210793	0.875899
0.211001	0.875609
0.211195	0.875007
0.211397	0.875132
0.211581	0.87481
0.211752	0.875722
0.211935	0.875091
0.212107	0.874976
0.212324	0.8748
0.212573	0.874389
0.212803	0.874514
0.212997	0.874133
0.213187	0.874134
0.213387	0.874142
0.213528	0.873669
0.213684	0.873823
0.213911	0.873891
0.214132	0.873722
0.214294	0.873525
0.214435	0.872836
0.214628	0.872424
0.21478	0.872551
0.214922	0.872761
0.215125	0.872145
0.215345	0.872145
0.215515	0.872477
0.215663	0.871932
0.215839	0.872437
0.216048	0.871939
0.216233	0.872026
0.216398	0.871955
0.216597	0.871522
0.216777	0.871314
0.217012	0.871104
0.217228	0.870859
0.217366	0.869955
0.217557	0.869813
0.217748	0.870058
0.217932	0.869721
0.218113	0.869607
0.218272	0.869248
0.218431	0.86858
0.218613	0.868478
0.218803	0.868741
0.219018	0.868588
0.219215	0.868949
0.219385	0.86849
0.219538	0.869045
0.219681	0.869165
0.219843	0.869578
0.219972	0.868738
0.22015	0.86868
0.220348	0.868445
0.220537	0.868562
0.220692	0.868303
0.22091	0.867975
0.221079	0.868149
0.221202	0.86803
0.221391	0.86754
0.22156	0.867108
0.221724	0.866765
0.221874	0.866079
0.222043	0.866474
0.222222	0.865622
0.222441	0.865611
0.222631	0.864985
0.222837	0.864853
0.223024	0.865036
0.223224	0.864657
0.223442	0.86461
0.22361	0.86454
0.223741	0.864781
0.223893	0.865152
0.224137	0.864748
0.224316	0.864329
0.224447	0.864134
0.224613	0.863875
0.224754	0.863791
0.224903	0.864289
0.225047	0.863903
0.2252	0.863671
0.225363	0.863106
0.225499	0.863595
0.225655	0.863502
0.225797	0.862921
0.225943	0.862878
0.22609	0.862232
0.226271	0.861797
0.226536	0.862188
0.226746	0.861999
0.226895	0.861568
0.227057	0.860614
0.227207	0.859328
0.227329	0.858915
0.227497	0.858325
0.227697	0.856705
0.227873	0.856109
0.228025	0.855497
0.228173	0.854615
0.228317	0.853616
0.228458	0.851963
0.228634	0.850725
0.228813	0.850901
0.228993	0.849932
0.229154	0.848519
0.229324	0.847253
0.22949	0.845853
0.229663	0.845911
0.229837	0.84433
0.229953	0.843453
0.230087	0.843076
0.230311	0.841237
0.230466	0.840502
0.230652	0.838676
0.230828	0.837434
0.231019	0.836218
0.231185	0.835156
0.231319	0.833949
0.231533	0.832126
0.231669	0.831201
0.231817	0.830599
0.231935	0.829664
0.23206	0.829415
0.232195	0.828362
0.232357	0.827422
0.232525	0.826364
0.232683	0.825049
0.232839	0.823915
0.232982	0.821696
0.233151	0.820904
0.233314	0.819119
0.233467	0.817876
0.233584	0.816699
0.233761	0.81542
0.233954	0.814811
0.234102	0.813195
0.234267	0.811991
0.234451	0.81177
0.234607	0.810391
0.23474	0.809476
0.234908	0.807452
0.235054	0.806131
0.235216	0.805176
0.235358	0.804583
0.235511	0.803808
0.235613	0.802761
0.235741	0.801706
0.235901	0.801454
0.236094	0.79886
0.23623	0.798067
0.236371	0.79591
0.23651	0.796064
0.236682	0.794728
0.23685	0.794304
0.237009	0.79302
0.237191	0.791521
0.237362	0.792092
0.237508	0.791273
0.237647	0.790243
0.237782	0.789083
0.237943	0.788848
0.238096	0.787837
0.238255	0.786877
0.238409	0.785671
0.238587	0.78651
0.238704	0.78636
0.238834	0.786048
0.238987	0.785963
0.239164	0.786232
0.239294	0.786043
0.239412	0.785662
0.239543	0.785378
0.239681	0.784206
0.23984	0.782857
0.240004	0.782842
0.240141	0.782756
0.24032	0.781757
0.240459	0.781151
0.240611	0.78119
0.240819	0.780181
0.24096	0.77971
0.241095	0.780102
0.24124	0.780463
0.241402	0.780084
0.24154	0.778976
0.241706	0.778834
0.241861	0.778826
0.241995	0.778992
0.242143	0.778633
0.24228	0.779227
0.242439	0.778734
0.242559	0.778236
0.242669	0.778279
0.2428	0.77883
0.24293	0.77755
0.243039	0.777344
0.243192	0.777388
0.243343	0.777564
0.243472	0.777612
0.243624	0.777396
0.243779	0.776941
0.24395	0.77582
0.244099	0.775669
0.244255	0.773938
0.244409	0.773382
0.244561	0.773593
0.244678	0.773112
0.244785	0.771695
0.244926	0.771071
0.245099	0.770337
0.245285	0.769946
0.245435	0.768251
0.245565	0.768749
0.245676	0.768213
0.245801	0.768145
0.24594	0.768591
0.246084	0.767697
0.246215	0.766318
0.246364	0.765115
0.246512	0.765314
0.246671	0.764644
0.246796	0.765121
0.246934	0.763514
0.247111	0.761139
0.247237	0.76001
0.247364	0.75817
0.24751	0.757252
0.247639	0.756396
0.247758	0.754965
0.2479	0.755201
0.248037	0.754613
0.248181	0.753458
0.248317	0.753922
0.248451	0.754206
0.248562	0.752864
0.248662	0.751367
0.248838	0.750624
0.249017	0.749709
0.249175	0.747313
0.249348	0.745614
0.249469	0.745059
0.249596	0.744755
0.249732	0.744637
0.249861	0.743712
0.250011	0.742888
0.250137	0.74138
0.250273	0.741268
0.250431	0.740369
0.250569	0.738531
0.25069	0.737484
0.250843	0.737898
0.251003	0.737618
0.251147	0.735824
0.251255	0.73529
0.25139	0.733879
0.25152	0.732812
0.251665	0.73259
0.251785	0.731504
0.251915	0.730203
0.252067	0.729465
0.252206	0.729362
0.252332	0.728764
0.252449	0.727997
0.25257	0.728706
0.252683	0.72772
0.252784	0.725691
0.252917	0.725374
0.253026	0.72515
0.253153	0.723893
0.253274	0.723659
0.253418	0.724362
0.25354	0.723159
0.253666	0.722112
0.253806	0.721519
0.253968	0.721224
0.254096	0.721287
0.254258	0.72143
0.254383	0.721554
0.25451	0.720959
0.25466	0.720332
0.254797	0.720582
0.254926	0.720651
0.255073	0.718673
0.255217	0.718557
0.255331	0.717058
0.255473	0.7169
0.255592	0.715566
0.255715	0.714787
0.255862	0.715352
0.255997	0.715672
0.256114	0.713413
0.256251	0.712295
0.256366	0.712766
0.256501	0.712444
0.256638	0.710731
0.25677	0.710202
0.256899	0.709482
0.257038	0.709147
0.257177	0.707937
0.257307	0.706352
0.257473	0.705046
0.257605	0.704068
0.257726	0.702606
0.257857	0.702017
0.257982	0.701065
0.258106	0.701203
0.258212	0.699375
0.258334	0.69899
0.25848	0.698087
0.258604	0.696063
0.258706	0.694749
0.258821	0.692864
0.258951	0.69311
0.25906	0.691251
0.259189	0.689557
0.259299	0.68839
0.259424	0.686915
0.259563	0.686531
0.25967	0.685974
0.259801	0.686165
0.259952	0.68456
0.260086	0.683925
0.26024	0.682407
0.260373	0.682134
0.260508	0.682369
0.260659	0.683713
0.260768	0.68332
0.260901	0.682116
0.261009	0.680717
0.261147	0.681814
0.261239	0.680371
0.261344	0.678915
0.261467	0.678239
0.261583	0.676632
0.261712	0.672954
0.261861	0.673348
0.261963	0.671895
0.262094	0.670663
0.262189	0.669763
0.26231	0.669181
0.262435	0.66868
0.262567	0.667589
0.262692	0.667772
0.262814	0.666251
0.26292	0.664508
0.263035	0.662215
0.263158	0.661659
0.263272	0.659627
0.263431	0.657445
0.263562	0.657349
0.263683	0.656627
0.263818	0.654231
0.263973	0.65454
0.264062	0.652836
0.264151	0.653199
0.264291	0.651765
0.264415	0.652436
0.264558	0.652481
0.264656	0.652686
0.264754	0.650558
0.264867	0.648932
0.265014	0.648272
0.265163	0.647357
0.265274	0.645849
0.265391	0.644088
0.265527	0.644451
0.265655	0.644664
0.265765	0.643152
0.265914	0.641268
0.266041	0.640256
0.266192	0.639077
0.266282	0.636449
0.26637	0.635513
0.26651	0.633949
0.266631	0.632325
0.266743	0.630848
0.26686	0.62905
0.267024	0.625531
0.267151	0.624724
0.267271	0.623437
0.267386	0.623612
0.26751	0.621593
0.267623	0.620531
0.267721	0.619598
0.267868	0.617405
0.268009	0.616873
0.268127	0.614947
0.268229	0.614804
0.268324	0.613354
0.268434	0.611636
0.268572	0.609838
0.268699	0.608955
0.268817	0.609719
0.268922	0.606828
0.269029	0.604945
0.269129	0.605029
0.269232	0.603474
0.269371	0.602022
0.269457	0.599909
0.269562	0.597619
0.269674	0.597731
0.269807	0.596806
0.269909	0.594966
0.27	0.593728
0.270124	0.592928
0.270219	0.593256
0.270322	0.591024
0.270436	0.589046
0.270593	0.586935
0.270739	0.586839
0.270839	0.585562
0.270969	0.584501
0.271077	0.58325
0.27119	0.58135
0.271307	0.581609
0.271409	0.581179
0.271541	0.579738
0.271663	0.577024
0.271766	0.576454
0.271867	0.57561
0.271975	0.571952
0.272078	0.571817
0.272191	0.570086
0.272313	0.568363
0.27245	0.567586
0.272561	0.565205
0.272684	0.561582
0.272825	0.561035
0.272941	0.561217
0.273044	0.560724
0.273185	0.5584
0.273308	0.559344
0.273413	0.558232
0.27352	0.556339
0.273658	0.552887
0.273774	0.552567
0.273903	0.550784
0.274026	0.551202
0.274169	0.549935
0.274304	0.548437
0.274411	0.547908
0.274514	0.546236
0.274636	0.542837
0.274728	0.539973
0.274834	0.538561
0.274922	0.537858
0.275022	0.536303
0.275171	0.534509
0.275287	0.534481
0.275375	0.534038
0.275475	0.531586
0.275591	0.529887
0.275685	0.528535
0.275795	0.525506
0.275908	0.523852
0.276035	0.520755
0.276151	0.519135
0.276265	0.51753
0.276372	0.51635
0.27648	0.512864
0.276597	0.513321
0.276686	0.514947
0.276768	0.514606
0.276839	0.511881
0.276964	0.510216
0.277072	0.508774
0.277163	0.505529
0.27728	0.503501
0.277409	0.502724
0.277526	0.500269
0.277651	0.500022
0.27777	0.496839
0.277879	0.494413
0.277997	0.491073
0.27811	0.489445
0.278206	0.48904
0.27831	0.487125
0.278432	0.485103
0.278552	0.486489
0.278661	0.482559
0.278775	0.480458
0.278916	0.47775
0.279046	0.476407
0.279161	0.47192
0.279284	0.470439
0.27938	0.468829
0.279459	0.466977
0.279561	0.466536
0.279675	0.466647
0.279783	0.466283
0.279886	0.464351
0.279996	0.464797
0.280086	0.463369
0.280225	0.460394
0.280323	0.457468
0.280423	0.455732
0.280538	0.451451
0.280651	0.44925
0.280741	0.446957
0.28083	0.445726
0.280914	0.445372
0.281008	0.441329
0.281132	0.437289
0.281259	0.435502
0.281362	0.434967
0.281492	0.433516
0.281601	0.429525
0.281708	0.426952
0.281845	0.424526
0.281935	0.42179
0.282026	0.419018
0.282136	0.416072
0.282236	0.414221
0.282358	0.41089
0.282446	0.406819
0.282545	0.4036
0.282658	0.400586
0.282754	0.398201
0.282859	0.396285
0.282987	0.390913
0.283117	0.387017
0.283232	0.384394
0.283347	0.379525
0.283459	0.374649
0.283548	0.369658
0.28365	0.36503
0.283769	0.363547
0.28388	0.35887
0.284005	0.35416
0.284135	0.34889
0.284234	0.342694
0.284343	0.338753
0.284455	0.331636
0.284541	0.326609
0.28462	0.321074
0.284744	0.317005
0.284845	0.312312
0.28495	0.307718
0.285046	0.303127
0.285137	0.297318
0.285249	0.291251
0.285341	0.284726
0.285449	0.277424
0.285557	0.274394
0.28565	0.268125
0.285719	0.260346
0.285808	0.256422
0.285938	0.251641
0.286066	0.245514
0.286183	0.237557
0.286283	0.229966
0.286364	0.224776
0.286494	0.220095
0.286604	0.212657
0.286705	0.207618
0.286821	0.202345
0.286914	0.199387
0.287002	0.19558
0.287095	0.189133
0.287193	0.183763
0.287304	0.178892
0.287386	0.173982
0.287476	0.165363
0.28758	0.158687
0.287688	0.153741
0.287789	0.149254
0.287899	0.143042
0.288019	0.137755
0.288141	0.132313
0.288244	0.126113
0.288332	0.12133
0.288424	0.115647
0.288547	0.112292
0.288647	0.107769
0.288751	0.104801
0.288862	0.101387
0.288984	0.0948114
0.289085	0.091429
0.289167	0.0893626
0.289248	0.0840171
0.289342	0.0808025
0.289448	0.0780347
0.289546	0.0726654
0.289643	0.0706162
0.289744	0.0698851
0.289845	0.068582
0.289948	0.0679135
0.290039	0.0652944
0.290112	0.0637984
0.29022	0.0603022
0.29033	0.0556524
0.290437	0.0537697
0.290552	0.0498777
0.290676	0.0487998
0.290776	0.0466002
0.290876	0.0460962
0.290991	0.044817
0.291092	0.0459341
0.291175	0.0463502
0.291287	0.0453276
0.291422	0.0435533
0.291518	0.0416661
0.291627	0.0420568
0.291747	0.0451425
0.291832	0.0456938
0.291917	0.0466919
0.292035	0.0439503
0.292129	0.0426563
0.29223	0.0409262
0.29233	0.0412032
0.292417	0.0433459
0.292508	0.0409672
0.292594	0.0389712
0.292698	0.0384378
0.292804	0.0392849
0.292905	0.038687
0.293011	0.0361821
0.293098	0.0359158
0.293208	0.0343773
0.293309	0.032274
0.293391	0.0313776
0.293505	0.029806
0.293593	0.0280433
0.293699	0.0266732
0.293813	0.0269109
0.293921	0.0257056
0.293994	0.0261315
0.294085	0.0233331
0.294187	0.0237876
0.294292	0.0243491
0.294386	0.02332
0.294489	0.0233404
0.294593	0.0223441
0.294688	0.0233334
0.294793	0.0210743
0.294897	0.0216597
0.295001	0.0194026
0.295085	0.0174401
0.295187	0.0149268
0.295286	0.011257
0.295374	0.010925
0.295452	0.00697557
0.295539	0.00625792
0.295645	0.00572328
0.29573	0.00257471
0.295802	0.00119343
0.295886	0.000650957
0.295983	-0.00197093
0.296081	-0.00345607
0.296179	-0.00477366
0.296287	-0.00409263
0.296373	-0.00494895
0.296493	-0.00733682
0.296622	-0.00749114
0.296733	-0.00816761
0.296797	-0.00958981
0.296891	-0.0107807
0.29699	-0.0140271
0.297079	-0.0152444
0.297171	-0.0166921
0.297278	-0.0187691
0.297408	-0.0191157
0.297544	-0.0209785
0.297655	-0.0221361
0.297747	-0.0225209
0.297837	-0.0240308
0.297923	-0.0266104
0.298017	-0.0274924
0.298092	-0.0276948
0.298182	-0.02894
0.298271	-0.0310162
0.298351	-0.0310987
0.298433	-0.0318098
0.298525	-0.0351671
0.298616	-0.0366726
0.298716	-0.0380609
0.298798	-0.0384356
0.298898	-0.0373972
0.299003	-0.035501
0.299103	-0.0365031
0.299209	-0.0355109
0.299295	-0.0352075
0.299391	-0.0340561
0.299512	-0.0319216
0.299599	-0.0350391
0.2997	-0.0366167
0.2998	-0.0378248
0.299879	-0.0382328
0.299972	-0.0390199
0.300076	-0.0408851
0.300155	-0.0401056
0.300245	-0.0372553
0.300354	-0.0370126
0.300451	-0.0381531
0.300557	-0.0386132
0.300647	-0.038361
0.300752	-0.03701
0.300852	-0.039955
0.300936	-0.0404531
0.301017	-0.0401508
0.301109	-0.0378818
0.301218	-0.0352533
0.301306	-0.0318756
0.301399	-0.0310508
0.301493	-0.0326226
0.301574	-0.0343028
0.301665	-0.0337662
0.301767	-0.0330906
0.30188	-0.0300406
0.301978	-0.0295925
0.302065	-0.0283489
0.30216	-0.0308012
0.302277	-0.0305878
0.302398	-0.0297741
0.302515	-0.0287343
0.302617	-0.0289796
0.302704	-0.0284415
0.302784	-0.0268418
0.302869	-0.0257024
0.302959	-0.0259842
0.303048	-0.0246546
0.303128	-0.0226728
0.303215	-0.0204409
0.303298	-0.0200571
0.303364	-0.0191994
0.303456	-0.0179703
0.303541	-0.0173395
0.303629	-0.0173757
0.3037	-0.0168857
0.303794	-0.016576
0.303887	-0.0155648
0.303988	-0.0164577
0.304093	-0.0183051
0.3042	-0.0178055
0.304302	-0.0202159
0.304397	-0.0198052
0.304477	-0.0202734
0.304559	-0.0195325
0.304667	-0.0200552
0.30476	-0.0194926
0.304869	-0.0176739
0.304954	-0.0192754
0.305023	-0.0182774
0.305085	-0.019465
0.305154	-0.0185237
0.305249	-0.0180411
0.305337	-0.0158753
0.305433	-0.0124524
0.305514	-0.0145544
0.305599	-0.0140559
0.305718	-0.0155508
0.305818	-0.0170146
0.305916	-0.0180203
0.306011	-0.0178901
0.306094	-0.0219743
0.306162	-0.0209412
0.306252	-0.0213953
0.306356	-0.0199316
0.306449	-0.0214117
0.306552	-0.0221705
0.306657	-0.021263
0.306746	-0.021315
0.306828	-0.0223057
0.306953	-0.0229874
0.30706	-0.0210547
0.307145	-0.0236751
0.307241	-0.0246558
0.307318	-0.024502
0.307416	-0.0266364
0.307511	-0.0289396
0.307586	-0.0305225
0.307674	-0.0296122
0.307783	-0.0308075
0.307854	-0.0327707
0.307923	-0.0335322
0.307999	-0.0339998
0.308085	-0.0338929
0.308181	-0.0354423
0.308252	-0.0381811
0.308343	-0.0397354
0.308442	-0.040761
0.308538	-0.0411732
0.308641	-0.0439087
0.308723	-0.0452311
0.308794	-0.0475878
0.30888	-0.0481401
0.308994	-0.0471426
0.309081	-0.0486862
0.309166	-0.0488539
0.309267	-0.0487455
0.309358	-0.0469806
0.309439	-0.0492455
0.309526	-0.0494119
0.30962	-0.050819
0.309716	-0.0477963
0.309812	-0.0483273
0.309894	-0.0471629
0.309987	-0.0448561
0.310089	-0.0406895
0.310219	-0.0396396
0.310331	-0.0386378
0.31042	-0.038631
0.310503	-0.0381333
0.310592	-0.0401141
0.310695	-0.0401573
0.310781	-0.0400746
0.310858	-0.0370825
0.310931	-0.0364018
0.311021	-0.0356038
0.311087	-0.0362468
0.311181	-0.0354361
0.31127	-0.0333315
0.311386	-0.0314969
0.311479	-0.0301835
0.311564	-0.0289043
0.311659	-0.0282161
0.311731	-0.0270148
0.311794	-0.0262867
0.311868	-0.0248209
0.311943	-0.0242109
0.312004	-0.0222749
0.312065	-0.0233236
0.31216	-0.0249794
0.312245	-0.0239752
0.312318	-0.0223701
0.312394	-0.0216276
0.312466	-0.0218711
0.312564	-0.0210362
0.31266	-0.0222533
0.312757	-0.020885
0.312867	-0.0183348
0.312957	-0.0184593
0.313063	-0.0163057
0.313153	-0.0129847
0.313229	-0.0143819
0.313299	-0.0134429
0.313384	-0.0102727
0.313456	-0.0100247
0.313559	-0.00733897
0.313651	-0.00503045
0.313744	-0.00290083
0.313846	-0.0034502
0.313952	-0.00172618
0.314049	0.00315974
0.31414	0.00588771
0.314217	0.00626902
0.314304	0.00679409
0.314365	0.00839619
0.314437	0.00699545
0.314529	0.00775706
0.314612	0.00728484
0.314691	0.00829964
0.314766	0.00827543
0.314838	0.00954847
0.314921	0.00952582
0.315001	0.012056
0.315091	0.0119125
0.315206	0.0104925
0.31529	0.00963394
0.31537	0.0101701
0.315455	0.010404
0.315538	0.0103932
0.315618	0.012266
0.315704	0.0106553
0.315792	0.00792706
0.315875	0.00454061
0.315966	0.00190801
0.316084	0.000457947
0.316172	-0.00182283
0.31628	-0.00220542
0.316366	6.32739e-05
0.316488	-0.00124536
0.316574	-0.0022757
0.316652	-0.00131468
0.316738	-0.00106215
0.316817	0.000287679
0.316891	0.00284155
0.316978	0.00314799
0.317075	0.00328279
0.317151	0.00355952
0.317234	0.00222843
0.317313	0.00182824
0.317406	-0.00181039
0.317484	0.00133616
0.317563	-0.00099421
0.31763	0.00159603
0.317708	0.00112103
0.317796	-0.000820646
0.317894	-0.00242818
0.317972	-0.00470558
0.318083	-0.00382495
0.318187	-0.0052476
0.318273	-0.0039255
0.318347	-0.00565419
0.318414	-0.00574154
0.318479	-0.0074705
0.318546	-0.00706409
0.318619	-0.00642641
0.318706	-0.00930857
0.318782	-0.0095131
0.318877	-0.00961253
0.318958	-0.0112646
0.319045	-0.0107157
0.319129	-0.0111292
0.3192	-0.0120033
0.319267	-0.0110851
0.319346	-0.0120357
0.319441	-0.0130214
0.319531	-0.0156857
0.319597	-0.0145877
0.319677	-0.0159705
0.319766	-0.0159817
0.319868	-0.019719
0.319944	-0.0219776
0.320024	-0.0229756
0.320093	-0.0228139
0.320181	-0.0245243
0.320266	-0.0246592
0.320331	-0.0240697
0.320416	-0.0250568
0.320529	-0.0263205
0.320645	-0.0271373
0.320752	-0.0264449
0.320852	-0.0265079
0.320945	-0.0293574
0.321046	-0.0287903
0.321138	-0.0298295
0.321193	-0.0300534
0.32126	-0.0268532
0.321344	-0.0242645
0.321417	-0.0212557
0.32149	-0.0243888
0.321558	-0.0251186
0.321644	-0.0233422
0.321741	-0.0205299
0.321806	-0.0183602
0.321886	-0.0163643
0.321948	-0.016999
0.322042	-0.0127595
0.32213	-0.0127822
0.32221	-0.0124392
0.322284	-0.0133205
0.322363	-0.0114351
0.322434	-0.0107052
0.322533	-0.012128
0.322603	-0.0130256
0.322696	-0.0108865
0.322786	-0.00893035
0.322853	-0.00881253
0.32292	-0.00749375
0.322998	-0.00501158
0.323066	-0.00345549
0.323158	-0.00287061
0.323233	-0.00417837
0.323321	-0.00487438
0.323416	-0.00385466
0.323488	-0.00350897
0.32356	-0.00316727
0.32364	-0.000714238
0.323728	-0.000419505
0.323817	0.00123873
0.323895	0.000550897
0.323996	0.000893884
0.324103	-0.00103311
0.324177	-0.000108613
0.324259	0.00216899
0.324343	0.00155862
0.324425	0.00333703
0.324504	0.00495362
0.324572	0.00678681
0.324661	0.00872943
0.324741	0.00806487
0.324819	0.00954335
0.324896	0.00974957
0.324979	0.0103803
0.325083	0.0123271
0.32517	0.0121959
0.325247	0.0123182
0.325335	0.012673
0.32543	0.0134688
0.325513	0.0155852
0.325601	0.0136448
0.325676	0.0129128
0.325736	0.0141489
0.325824	0.0125348
0.325905	0.0117111
0.325969	0.00910571
0.326032	0.00989238
0.326109	0.0112309
0.32619	0.0129314
0.326275	0.0148998
0.326339	0.0138341
0.3264	0.0127819
0.32648	0.0092699
0.326563	0.00945337
0.326633	0.00986941
0.326715	0.00989409
0.326806	0.0117372
0.326902	0.00923743
0.326984	0.00772498
0.327053	0.00569088
0.327125	0.00374864
0.327216	0.00170315
0.327309	-0.000229253
0.327383	-0.00254778
0.327473	-0.00207628
0.327535	-0.00378667
0.3276	-0.00295988
0.327665	-0.00500207
0.327743	-0.00601631
0.327844	-0.0101289
0.327932	-0.0112622
0.328013	-0.0114232
0.328087	-0.0100687
0.328182	-0.0105335
0.328271	-0.00911972
0.328362	-0.00854977
0.328428	-0.00664704
0.328502	-0.0085077
0.328579	-0.00889291
0.328664	-0.00962452
0.328733	-0.0107552
0.328839	-0.0102069
0.32894	-0.00920546
0.329022	-0.010216
0.329076	-0.00939065
0.329137	-0.0119684
0.329211	-0.00974261
0.329293	-0.00904077
0.329389	-0.0104924
0.329466	-0.0116993
0.329546	-0.012936
0.329624	-0.0109914
0.329713	-0.0103434
0.329778	-0.0110469
0.329841	-0.0138341
0.329917	-0.0150381
0.33	-0.0136042
0.33007	-0.0160236
0.330143	-0.0188533
0.330226	-0.0190425
0.330303	-0.0157993
0.330379	-0.0132794
0.330468	-0.0130796
0.330548	-0.0117008
0.330624	-0.011126
0.330711	-0.00963964
0.330785	-0.00917014
0.330866	-0.00757028
0.330934	-0.0103873
0.331001	-0.0120674
0.331089	-0.0145096
0.331158	-0.0149886
0.331253	-0.0141093
0.331323	-0.0136699
0.331403	-0.012214
0.331487	-0.0109154
0.331571	-0.0100162
0.331644	-0.00870682
0.331738	-0.0108792
0.331818	-0.00923034
0.3319	-0.00667459
0.331973	-0.00451516
0.332047	-0.00402966
0.332097	-0.00331135
0.332163	-0.00444225
0.33224	-0.00485483
0.332313	-0.00179702
0.332381	-0.00182868
0.332441	0.000129646
0.33253	0.00256305
0.33261	0.00189707
0.33269	0.00248564
0.332769	0.00322587
0.332832	0.00567199
0.332914	0.00477249
0.332985	0.00374606
0.333067	0.0030121
0.333137	0.00124498
0.333214	-0.000509249
0.333308	-0.000948101
0.333395	-0.00272514
0.333464	0.000472556
0.333561	0.0014702
0.333667	0.00225886
0.333734	0.00301872
0.333798	0.00540029
0.333885	0.0058707
0.333954	0.00469454
0.334006	0.00232866
0.334089	0.00456513
0.334187	0.00392486
0.334267	0.0017884
0.334351	0.00228608
0.334444	0.00499528
0.334527	0.00481187
0.3346	0.00518443
0.334691	0.0045191
0.334775	0.00218019
0.334829	0.00253149
0.334892	0.00312194
0.334955	0.00466049
0.335018	0.00426831
0.335104	0.00666941
0.335184	0.00695742
0.335246	0.00922758
0.335318	0.00779146
0.335402	0.00774067
0.335483	0.0079458
0.335556	0.010176
0.335619	0.00896579
0.33569	0.0109353
0.335764	0.0103068
0.335831	0.010324
0.335904	0.00913631
0.336	0.0108128
0.336066	0.0104762
0.336144	0.00831675
0.336223	0.00452641
0.336292	0.00232056
0.336361	0.00296896
0.336434	0.00197473
0.336495	0.00109109
0.33657	0.000196149
0.336653	-0.00282431
0.336732	-0.00570374
0.336817	-0.00917221
0.336909	-0.00838878
0.336977	-0.0098841
0.337046	-0.0108383
0.337136	-0.0124995
0.33722	-0.0120763
0.337287	-0.0137606
0.33735	-0.0147491
0.33742	-0.0158272
0.337489	-0.0175945
0.337559	-0.0156668
0.337644	-0.0135768
0.337735	-0.0167709
0.337816	-0.0152638
0.337905	-0.0140381
0.337994	-0.0124312
0.338059	-0.015009
0.338118	-0.0167904
0.338205	-0.0178251
0.33829	-0.0191635
0.338359	-0.0199699
0.338435	-0.0207385
0.338506	-0.0224502
0.338566	-0.0233596
0.338611	-0.0239672
0.338687	-0.0210566
0.338771	-0.0211551
0.338852	-0.0249792
0.338916	-0.026537
0.338989	-0.0263099
0.339044	-0.0270451
0.339123	-0.0289811
0.339203	-0.0296606
0.339295	-0.0323905
0.33938	-0.0285192
0.339454	-0.0294787
0.339529	-0.0307806
0.339597	-0.0338459
0.339671	-0.0342486
0.339756	-0.0337842
0.339843	-0.032804
0.339918	-0.031627
0.339984	-0.033519
0.340052	-0.0296979
0.34012	-0.0327564
0.340192	-0.0326165
0.340258	-0.0310152
0.34033	-0.0321294
0.340401	-0.0310944
0.340458	-0.0334237
0.340517	-0.0325713
0.340604	-0.0297576
0.340694	-0.0279127
0.340765	-0.0277256
0.340845	-0.0262286
0.340917	-0.024438
0.341014	-0.0227351
0.341095	-0.0234875
0.341162	-0.0231701
0.34124	-0.0235979
0.341332	-0.0259448
0.341403	-0.026947
0.341468	-0.0273054
0.341534	-0.0255596
0.341606	-0.0225967
0.341679	-0.0241843
0.341749	-0.0244554
0.341816	-0.0225855
0.3419	-0.0226188
0.341963	-0.0222402
0.342028	-0.0213899
0.342107	-0.0208997
0.342179	-0.0193832
0.342241	-0.0178131
0.342301	-0.0174661
0.342382	-0.0152412
0.342452	-0.0164235
0.342527	-0.0160981
0.34259	-0.0142363
0.342651	-0.0137565
0.342712	-0.0151227
0.342769	-0.0138991
0.342835	-0.0137547
0.342906	-0.0138603
0.342973	-0.0138904
0.343058	-0.0106096
0.343141	-0.00995435
0.343201	-0.00843572
0.343267	-0.00874122
0.343353	-0.00838709
0.343457	-0.00933335
0.343533	-0.0091065
0.343598	-0.00747241
0.343662	-0.00816796
0.343748	-0.00577865
0.34384	-0.0050265
0.343911	-0.0053464
0.343988	-0.00537161
0.344067	-0.00756476
0.344151	-0.00575935
0.344234	-0.00268729
0.344296	0.0012599
0.344377	0.00249422
0.344449	0.00370658
0.344518	0.00620593
0.344585	0.00762914
0.344654	0.00845525
0.344721	0.0083065
0.344781	0.0100105
0.34486	0.0114689
0.34493	0.0119471
0.345	0.0137617
0.345072	0.0150236
0.345134	0.0174534
0.345202	0.0196808
0.345269	0.0192117
0.345343	0.0178677
0.345401	0.0193888
0.345469	0.0193397
0.345536	0.0189509
0.345614	0.0189888
0.345684	0.0207717
0.345754	0.0190013
0.34582	0.0182615
0.345911	0.0181925
0.345971	0.0185765
0.346029	0.015571
0.346095	0.0162853
0.346172	0.0188946
0.346244	0.0175581
0.346309	0.021412
0.346376	0.0209438
0.346457	0.0216161
0.346549	0.0208286
0.346637	0.0233542
0.346723	0.0229336
0.346791	0.0230773
0.346857	0.0204922
0.346928	0.0237919
0.347007	0.0235707
0.347074	0.0240857
0.34714	0.0227231
0.347202	0.0217113
0.347272	0.0222916
0.347345	0.0192597
0.347428	0.0228299
0.347502	0.0207857
0.347568	0.0183128
0.347651	0.019327
0.347715	0.0190278
0.347802	0.0196248
0.347879	0.0186046
0.347931	0.0142682
0.347999	0.0125573
0.348072	0.0127431
0.348148	0.0113852
0.348246	0.00795144
0.34832	0.00705135
0.348387	0.00774158
0.34845	0.00675496
0.348506	0.00561717
0.348564	0.00488228
0.348623	0.00447843
0.348682	0.00261035
0.348748	0.00065314
0.348825	-0.00218387
0.348888	-0.00246197
0.348969	-0.00283349
0.349039	-0.00486186
0.349102	-0.00565499
0.349169	-0.00647627
0.34923	-0.00706633
0.349305	-0.00911681
0.349388	-0.00977523
0.349465	-0.0113951
0.349525	-0.0125383
0.349566	-0.013768
0.349617	-0.0122034
0.349687	-0.011827
0.349761	-0.0150731
0.349834	-0.0162822
0.349905	-0.015127
0.349975	-0.0144522
0.350044	-0.012804
0.350098	-0.0145231
0.350156	-0.0125558
0.350212	-0.015525
0.350285	-0.0156374
0.350386	-0.0171749
0.350474	-0.0165435
0.350554	-0.015625
0.350623	-0.0148074
0.350712	-0.0161121
0.350796	-0.0178218
0.350854	-0.0175654
0.350929	-0.017157
0.351003	-0.0200714
0.351065	-0.0173252
0.351122	-0.0166575
0.351185	-0.0139971
0.351251	-0.0142048
0.351316	-0.0125119
0.351396	-0.0113025
0.351456	-0.0100218
0.351513	-0.0103106
0.351573	-0.0114329
0.351663	-0.0113998
0.351719	-0.00942377
0.351782	-0.00709391
0.351851	-0.00775632
0.351926	-0.00655753
0.351996	-0.006124
0.352061	-0.0062348
0.352142	-0.00779297
0.352215	-0.00667516
0.35227	-0.00852637
0.352334	-0.00859063
0.352402	-0.00769359
0.352485	-0.00896282
0.352556	-0.00875049
0.352633	-0.00835703
0.352701	-0.0094233
0.352769	-0.00877611
0.352822	-0.00812181
0.352906	-0.00677962
0.353004	-0.00856499
0.353083	-0.00609095
0.353152	-0.00762213
0.353211	-0.00858368
0.353281	-0.00874281
0.353361	-0.00365626
0.353439	-0.00670828
0.353503	-0.00482772
0.353563	-0.00314552
0.353633	-0.00253252
0.353698	-0.0018258
0.353764	-0.00526388
0.353841	-0.00457909
0.353908	-0.00346397
0.353958	-0.00342036
0.354016	-0.00309504
0.354088	-0.00272635
0.354154	-0.00202049
0.354222	-0.00113442
0.35429	0.000846651
0.354361	0.00256806
0.354435	0.00101271
0.354513	-0.000595521
0.354565	-7.53523e-05
0.354631	-0.00197447
0.354693	-0.00298475
0.354754	-0.00262269
0.354818	-0.000639755
0.354883	0.000627199
0.354948	-0.000204574
0.355016	-0.000761565
0.355089	-0.000900409
0.355181	-0.00295541
0.355254	-0.00109973
0.355326	-0.00322981
0.355396	-0.00285074
0.35544	-0.00320183
0.355476	-0.00194801
0.355536	-0.00309881
0.355605	-0.00344059
0.355682	-0.00299713
0.355738	-0.0028462
0.355806	-0.00162109
0.355874	-0.00347132
0.355939	-0.00136292
0.35601	-0.000712029
0.356078	-0.000378352
0.356137	-0.00146371
0.356199	0.000747384
0.356274	0.00112855
0.356357	0.00164813
0.356417	0.00060509
0.356475	-0.00137257
0.356542	-0.00303751
0.356625	-0.0023048
0.356697	-0.000860302
0.356738	-0.00233746
0.35679	-0.00405755
0.356866	-0.00481231
0.35694	-0.00580893
0.357009	-0.00623419
0.357084	-0.0085538
0.357141	-0.00986283
0.35721	-0.0119467
0.357267	-0.0109685
0.357353	-0.0127635
0.357452	-0.0140669
0.357533	-0.0168727
0.357601	-0.0177337
0.357667	-0.0186039
0.357724	-0.0157182
0.357799	-0.0153769
0.357851	-0.0144538
0.357907	-0.0160703
0.357972	-0.0143745
0.358064	-0.0134778
0.358134	-0.0140595
0.358197	-0.0160937
0.35826	-0.0185548
0.358326	-0.0202076
0.358397	-0.02137
0.358468	-0.02012
0.358542	-0.0199619
0.358617	-0.02129
0.358698	-0.0225162
0.35876	-0.0223283
0.358825	-0.0225529
0.358882	-0.0216057
0.358944	-0.023002
0.358997	-0.0234448
0.359058	-0.0245187
0.359133	-0.0221455
0.359201	-0.0195965
0.359274	-0.0188202
0.359342	-0.0164577
0.359414	-0.015378
0.359482	-0.0140924
0.359542	-0.012435
0.359601	-0.0137728
0.359667	-0.0123627
0.359735	-0.0114595
0.359794	-0.0107325
0.359849	-0.0104913
0.359901	-0.00745163
0.359968	-0.00340143
0.360028	-0.00299322
0.360099	-0.00457803
0.360173	-0.00221573
0.360232	-0.00360782
0.360283	-0.00396358
0.360352	-0.00217292
0.360414	-0.0010632
0.360488	0.00520357
0.360546	0.00620029
0.360609	0.00941539
0.36067	0.0108362
0.360749	0.0118541
0.360815	0.0104509
0.360874	0.0124814
0.360933	0.0150517
0.36101	0.0134557
0.361075	0.0140156
0.361129	0.0131453
0.361203	0.0165868
0.361262	0.0184135
0.361325	0.0222662
0.361396	0.0223184
0.361469	0.0227771
0.361517	0.0209242
0.361576	0.0226073
0.36164	0.0239227
0.361718	0.0243777
0.361791	0.0237334
0.361866	0.0261719
0.361957	0.0233651
0.36201	0.0255736
0.362072	0.0254573
0.362145	0.0251165
0.362195	0.0254558
0.362249	0.0261557
0.362304	0.0269349
0.362367	0.02571
0.362425	0.026704
0.362479	0.0242823
0.362523	0.0251765
0.362606	0.0235863
0.362677	0.0205402
0.36274	0.0201262
0.362808	0.0198521
0.362875	0.0185964
0.362955	0.0174941
0.363029	0.016876
0.363091	0.0189551
0.363155	0.0181342
0.363228	0.0169567
0.363277	0.0150742
0.363327	0.0130317
0.363383	0.0128522
0.363452	0.0117135
0.363535	0.0102382
0.363634	0.00781203
0.363701	0.00876297
0.363755	0.00721308
0.363816	0.00738713
0.36388	0.00628263
0.363942	0.00555409
0.363997	0.00510216
0.364077	0.00386603
0.364135	0.00454877
0.364196	0.00528347
0.364274	0.0056025
0.364329	0.00380665
0.364396	0.00218648
0.364473	0.00244904
0.364525	0.00321251
0.364584	0.00154206
0.364652	0.000782645
0.364715	-0.000779138
0.364788	-0.000109359
0.364855	-0.000698283
0.364926	6.52679e-05
0.364993	0.000968818
0.365063	-0.000447855
0.36513	-0.00271429
0.365198	-0.00339617
0.365271	-0.0028102
0.365344	-0.00205916
0.365409	-0.00025525
0.365478	-0.00014898
0.365533	-0.00205196
0.365584	0.00251181
0.365642	0.00275875
0.365696	0.00382294
0.365751	0.0036587
0.365825	0.00396809
0.365883	0.00189217
0.365939	0.000674977
0.365984	0.000712916
0.366038	0.000668058
0.366105	-0.0019606
0.366181	-0.00268782
0.366244	-0.000613772
0.366295	0.00177812
0.366358	0.00028492
0.366435	-0.000711842
0.366505	-0.00287825
0.366568	-0.00076245
0.366633	-0.0015905
0.366712	-0.00273012
0.366775	-6.04099e-05
0.366838	0.00267374
0.366887	0.0031075
0.366947	0.00326461
0.367021	-0.000870733
0.367086	-0.00080594
0.367148	-0.00236708
0.367215	-0.00382849
0.367276	-0.00395363
0.367326	-0.00353758
0.367387	-0.0034775
0.367466	-0.00578506
0.367553	-0.00577087
0.367617	-0.00687293
0.367679	-0.00704778
0.36774	-0.00899471
0.367783	-0.00926762
0.367845	-0.0132918
0.367897	-0.0129221
0.367968	-0.0131818
0.368035	-0.0129207
0.368101	-0.0156576
0.368163	-0.0161116
0.368217	-0.0171903
0.368274	-0.0163139
0.368336	-0.0160106
0.368383	-0.0150536
0.368437	-0.0162651
0.368506	-0.0172243
0.368567	-0.0192115
0.368615	-0.0207281
0.368668	-0.0205367
0.368749	-0.0198693
0.368819	-0.0204163
0.368899	-0.0199187
0.368976	-0.0211693
0.36903	-0.0245781
0.369104	-0.0256966
0.36917	-0.0237099
0.369228	-0.0224417
0.369288	-0.0233786
0.369347	-0.0241009
0.369399	-0.0252916
0.369457	-0.0267099
0.369508	-0.0289528
0.369575	-0.0309743
0.369634	-0.0317795
0.36969	-0.0314294
0.369742	-0.0322755
0.369808	-0.0320524
0.36988	-0.0327188
0.36994	-0.0313385
0.370021	-0.030645
0.370093	-0.0309563
0.370156	-0.0323211
0.370207	-0.0324489
0.370261	-0.0318845
0.370314	-0.0323129
0.370362	-0.0300388
0.37042	-0.0298889
0.370492	-0.0298292
0.370554	-0.0298431
0.370625	-0.0312574
0.370686	-0.0303785
0.370739	-0.0316687
0.370796	-0.0315933
0.370869	-0.0329054
0.370942	-0.0350543
0.371013	-0.0345361
0.371065	-0.0338573
0.371145	-0.0347885
[truncated: 4,128 more rows]
