# Supplementary material for: Structural and functional analysis of the promiscuous AcrB and AdeB efflux pumps suggests different drug binding mechanisms
Source: Nat Commun. 2021 Nov 25;12:6919. doi: 10.1038/s41467-021-27146-2 (PMC8617272; doi:10.1038/s41467-021-27146-2)
Supplement: Supplementary file 4 — Source Data [file 41467_2021_27146_MOESM4_ESM.zip › Numerical Source Data for Supplementary Figure 1.xlsx]

## Sheet: AdeB_DDM_1
Numerical Source Data for Supplementary Figure 1
AdeB in DDM Replicate 1
V [ml]	A280nm [mAU]
0	-13.574
0.028	1.691
0.056	0.662
0.084	0.458
0.112	0.646
0.14	1.663
0.168	5.15
0.195	4.826
0.223	4.681
0.251	4.276
0.279	3.678
0.307	3.555
0.335	2.776
0.363	2.264
0.391	2.357
0.419	1.75
0.447	-0.641
0.475	0.397
0.503	2.576
0.53	2.869
0.558	2.206
0.586	2.216
0.614	1.576
0.642	-0.23
0.67	-0.744
0.698	1.394
0.726	2.295
0.754	0.959
0.782	0.879
0.81	1.343
0.838	0.334
0.865	1.24
0.893	0.539
0.921	1.069
0.949	0.724
0.977	0.542
1.005	1.055
1.033	0.389
1.061	0.868
1.089	0.256
1.117	0.555
1.145	1.587
1.173	1.57
1.201	1.496
1.228	0.576
1.256	1.279
1.284	0.474
1.312	0.601
1.34	0.463
1.368	0.422
1.396	0.464
1.424	0.171
1.452	1.5
1.48	0.056
1.508	0.613
1.536	0.778
1.563	0.332
1.591	0.823
1.619	-0.25
1.647	0.489
1.675	0.335
1.703	0.59
1.731	0.592
1.759	1.276
1.787	1.331
1.815	1.055
1.843	0.552
1.871	-0.314
1.899	0.384
1.926	0.322
1.954	-0.011
1.982	0.874
2.01	-0.277
2.038	0.643
2.066	-0.161
2.094	0.401
2.122	0.882
2.15	0.703
2.178	0.802
2.206	0.545
2.234	0.813
2.261	-0.746
2.289	-1.494
2.317	0.769
2.345	0.751
2.373	0.785
2.401	0.462
2.429	0.256
2.457	0.374
2.485	-0.08
2.513	0.541
2.541	1.316
2.569	0.665
2.596	0.143
2.624	0.448
2.652	-0.462
2.68	0.226
2.708	0.041
2.736	-0.011
2.764	0.192
2.792	-0.053
2.82	0.158
2.848	-0.279
2.876	0.07
2.904	0.19
2.932	0.086
2.959	0.196
2.987	1.042
3.015	0.925
3.043	0.763
3.071	0.815
3.099	0.531
3.127	0.433
3.155	0.499
3.183	0.321
3.211	-0.438
3.239	0.276
3.267	0.636
3.294	0.17
3.322	0.558
3.35	0.658
3.378	0.388
3.406	0.489
3.434	0.264
3.462	0.51
3.49	0.463
3.518	0.396
3.546	0.314
3.574	0.076
3.602	1.258
3.63	1.131
3.657	0.86
3.685	0.07
3.713	0.443
3.741	0.705
3.769	0.421
3.797	0.94
3.825	0.615
3.853	0.467
3.881	0.431
3.909	-0.055
3.937	0.588
3.965	0.68
3.992	0.303
4.02	0.394
4.048	0.396
4.076	0.652
4.104	-0.218
4.132	0.089
4.16	0.574
4.188	0.268
4.216	1.03
4.244	1.343
4.272	1.082
4.3	-2.172
4.327	-0.103
4.355	1.744
4.383	0.641
4.411	-0.196
4.439	0.3
4.467	0.106
4.495	-0.06
4.523	0.089
4.551	-0.137
4.579	0.222
4.607	-0.283
4.635	-0.074
4.663	-0.276
4.69	-0.128
4.718	-0.32
4.746	-0.418
4.774	-0.625
4.802	-0.851
4.83	0.914
4.858	0.743
4.886	0.389
4.914	0.391
4.942	-0.367
4.97	-0.38
4.998	-0.482
5.025	-0.586
5.053	-0.505
5.081	0.282
5.109	-0.578
5.137	-0.467
5.165	0.079
5.193	-0.396
5.221	-0.008
5.249	-0.284
5.277	-0.077
5.305	0.014
5.333	-0.434
5.36	-0.227
5.388	-0.28
5.416	-0.077
5.444	1.15
5.472	0.799
5.5	0.133
5.528	0.416
5.556	0.103
5.584	0.258
5.612	0.042
5.64	0.534
5.668	0.135
5.696	0.507
5.723	-0.214
5.751	0.015
5.779	0.551
5.807	0.212
5.835	0.528
5.863	0.589
5.891	-0.1
5.919	-2.255
5.947	0.02
5.975	1.805
6.003	0.177
6.031	0.567
6.058	0.955
6.086	0.478
6.114	-0.595
6.142	-0.529
6.17	1.39
6.198	0.343
6.226	0.219
6.254	0.224
6.282	0.006
6.31	0.042
6.338	-0.214
6.366	-0.044
6.394	-0.145
6.421	0.01
6.449	-0.037
6.477	-0.202
6.505	-0.096
6.533	-0.271
6.561	0.035
6.589	-0.468
6.617	-0.537
6.645	-0.275
6.673	0.478
6.701	0.881
6.729	0.218
6.756	-0.222
6.784	0.117
6.812	-0.32
6.84	-0.81
6.868	-0.333
6.896	-0.282
6.924	0.498
6.952	-0.602
6.98	0.207
7.008	-0.21
7.036	0.121
7.064	0.104
7.091	-0.328
7.119	-0.047
7.147	-0.598
7.175	-0.062
7.203	-0.202
7.231	-0.247
7.259	-0.094
7.287	0.379
7.315	-0.206
7.343	0.193
7.371	0.068
7.399	-0.608
7.427	-0.086
7.454	0.028
7.482	-0.267
7.51	0.798
7.538	-0.148
7.566	0.26
7.594	-0.089
7.622	0.284
7.65	0.668
7.678	0.637
7.706	0.947
7.734	-0.87
7.762	1.456
7.789	3.403
7.817	3.687
7.845	4.513
7.873	6.334
7.901	8.571
7.929	8.674
7.957	10.163
7.985	16.606
8.013	19.507
8.041	22.982
8.069	27.557
8.097	32.964
8.125	39.062
8.152	45.425
8.18	52.014
8.208	57.98
8.236	64.009
8.264	69.159
8.292	73.606
8.32	76.914
8.348	79.28
8.376	80.929
8.404	81.437
8.432	80.913
8.46	80.143
8.487	77.977
8.515	76.444
8.543	73.26
8.571	69.887
8.599	66.235
8.627	63.365
8.655	59.428
8.683	55.816
8.711	54.324
8.739	51.816
8.767	48.88
8.795	46.248
8.822	44.42
8.85	42.457
8.878	40.946
8.906	39.527
8.934	37.878
8.962	36.815
8.99	35.689
9.018	34.759
9.046	33.943
9.074	33.689
9.102	33.081
9.13	32.705
9.158	33.09
9.185	32.321
9.213	31.515
9.241	31.214
9.269	31.542
9.297	30.482
9.325	31.308
9.353	30.343
9.381	30.87
9.409	31.093
9.437	30.465
9.465	30.471
9.493	29.914
9.52	30.688
9.548	28.564
9.576	29.095
9.604	31.037
9.632	31.31
9.66	30.82
9.688	30.425
9.716	31.436
9.744	31.456
9.772	29.783
9.8	32.622
9.828	32.72
9.856	31.393
9.883	31.429
9.911	32.261
9.939	31.78
9.967	32.8
9.995	32.606
10.023	32.951
10.051	33.47
10.079	33.287
10.107	34.093
10.135	33.469
10.163	34.948
10.191	34.755
10.218	35.363
10.246	35.937
10.274	36.289
10.302	36.813
10.33	36.985
10.358	38.354
10.386	38.853
10.414	38.508
10.442	38.801
10.47	39.637
10.498	39.603
10.526	40.633
10.553	41.255
10.581	41.964
10.609	42.286
10.637	42.989
10.665	43.688
10.693	43.972
10.721	44.632
10.749	45.297
10.777	45.816
10.805	46.455
10.833	47.586
10.861	48.334
10.889	48.953
10.916	49.837
10.944	50.518
10.972	52.038
11	53.192
11.028	53.749
11.056	54.505
11.084	55.139
11.112	56.188
11.14	56.974
11.168	57.734
11.196	58.688
11.224	59.713
11.251	60.842
11.279	61.905
11.307	63.517
11.335	63.791
11.363	63.801
11.391	64.631
11.419	68.085
11.447	69.397
11.475	69.846
11.503	71.152
11.531	72.363
11.559	73.053
11.586	72.535
11.614	77.895
11.642	80.698
11.67	79.983
11.698	80.689
11.726	82.335
11.754	83.09
11.782	85.059
11.81	86.53
11.838	87.774
11.866	90.256
11.894	90.866
11.922	93.313
11.949	94.842
11.977	96.663
12.005	98.361
12.033	100.015
12.061	102.315
12.089	103.673
12.117	106.486
12.145	107.734
12.173	110.236
12.201	113.94
12.229	115.983
12.257	118.088
12.284	119.102
12.312	119.571
12.34	123.024
12.368	125.789
12.396	128.399
12.424	129.635
12.452	132.64
12.48	134.056
12.508	137.302
12.536	138.941
12.564	142.196
12.592	144.81
12.62	146.654
12.647	149.983
12.675	151.349
12.703	154.822
12.731	157.59
12.759	160.131
12.787	162.378
12.815	167.127
12.843	170.246
12.871	172.608
12.899	175.07
12.927	177.793
12.955	180.861
12.982	184.569
13.01	186.744
13.038	190.597
13.066	193.456
13.094	196.111
13.122	199.636
13.15	202.397
13.178	203.664
13.206	203.314
13.234	211.141
13.262	215.168
13.29	216.398
13.317	219.065
13.345	217.427
13.373	223.569
13.401	221.187
13.429	228.321
13.457	231.94
13.485	231.706
13.513	233.246
13.541	233.644
13.569	235.653
13.597	236.494
13.625	237.559
13.653	238.207
13.68	238.652
13.708	239.631
13.736	239.813
13.764	240.41
13.792	240.504
13.82	240.485
13.848	241.427
13.876	241.576
13.904	242.526
13.932	242.909
13.96	244.487
13.988	245.201
14.015	248.329
14.043	250.967
14.071	253.784
14.099	259.006
14.127	262.075
14.155	268.073
14.183	275.766
14.211	285.146
14.239	291.945
14.267	303.724
14.295	314.92
14.323	328.925
14.351	343.512
14.378	358.131
14.406	376.135
14.434	392.631
14.462	412.665
14.49	430.695
14.518	451.188
14.546	471.75
14.574	489.332
14.602	508.133
14.63	523.567
14.658	545.153
14.686	559.355
14.713	570.26
14.741	579.952
14.769	586.179
14.797	591.997
14.825	593.125
14.853	597.403
14.881	594.9
14.909	590.493
14.937	582.971
14.965	570.658
14.993	562.349
15.021	544.615
15.048	538.737
15.076	526.084
15.104	509.656
15.132	494.682
15.16	478.818
15.188	463.318
15.216	440.358
15.244	431.041
15.272	423.937
15.3	406.037
15.328	392.712
15.356	380.842
15.384	368.462
15.411	358.954
15.439	348.746
15.467	339.772
15.495	332.168
15.523	323.968
15.551	317.951
15.579	310.496
15.607	305.136
15.635	299.607
15.663	294.045
15.691	289.417
15.719	283.51
15.746	278.921
15.774	273.602
15.802	268.561
15.83	263.186
15.858	257.685
15.886	252.914
15.914	245.282
15.942	239.779
15.97	232.658
15.998	228.257
16.026	222.391
16.054	216
16.081	209.373
16.109	201.905
16.137	195.51
16.165	188.39
16.193	182.582
16.221	175.715
16.249	169.794
16.277	164.294
16.305	158.018
16.333	152.673
16.361	144.983
16.389	141.666
16.417	136.625
16.444	132.427
16.472	128.171
16.5	125.001
16.528	120.741
16.556	117.095
16.584	113.456
16.612	110.625
16.64	106.357
16.668	104.894
16.696	103.128
16.724	99.933
16.752	98.067
16.779	95.48
16.807	93.5
16.835	88.38
16.863	89.619
16.891	88.085
16.919	86.408
16.947	84.603
16.975	82.395
17.003	80.919
17.031	76.315
17.059	76.142
17.087	77.1
17.115	75.068
17.142	72.598
17.17	71.803
17.198	70.228
17.226	67.962
17.254	67.217
17.282	65.951
17.31	64.799
17.338	63.854
17.366	62.421
17.394	62.438
17.422	60.708
17.45	60.321
17.477	59.231
17.505	58.219
17.533	57.786
17.561	56.332
17.589	56.212
17.617	54.62
17.645	54.25
17.673	53.304
17.701	51.886
17.729	52.452
17.757	50.989
17.785	49.5
17.812	49.049
17.84	48.14
17.868	48.108
17.896	46.555
17.924	45.858
17.952	44.776
17.98	43.986
18.008	43.31
18.036	42.454
18.064	41.727
18.092	40.723
18.12	40.148
18.148	38.955
18.175	38.266
18.203	37.412
18.231	36.251
18.259	36.044
18.287	34.63
18.315	34.181
18.343	33.552
18.371	32.334
18.399	31.419
18.427	30.77
18.455	28.986
18.483	28.74
18.51	28.261
18.538	26.921
18.566	26.368
18.594	25.87
18.622	24.547
18.65	22.212
18.678	22.597
18.706	23.07
18.734	21.979
18.762	21.074
18.79	19.285
18.818	20.46
18.846	18.091
18.873	17.149
18.901	18.689
18.929	17.473
18.957	17.976
18.985	16.325
19.013	16.79
19.041	15.781
19.069	15.926
19.097	15.037
19.125	14.798
19.153	15.125
19.181	13.761
19.208	14.742
19.236	14.309
19.264	13.123
19.292	14.236
19.32	13.64
19.348	13.694
19.376	12.767
19.404	13.131
19.432	12.316
19.46	12.848
19.488	11.728
19.516	12.279
19.543	12.343
19.571	11.826
19.599	12.105
19.627	11.4
19.655	11.71
19.683	10.871
19.711	11.29
19.739	11.772
19.767	10.661
19.795	10.988
19.823	10.73
19.851	10.954
19.879	11.046
19.906	10.486
19.934	9.702
19.962	10.101
19.99	10.704
20.018	10.012
20.046	9.639
20.074	9
20.102	8.863
20.13	9.126
20.158	8.822
20.186	9.365
20.214	9.472
20.241	8.974
20.269	9.017
20.297	8.407
20.325	6.801
20.353	6.885
20.381	9.423
20.409	8.815
20.437	8.415
20.465	8.889
20.493	8.508
20.521	8.816
20.549	9.511
20.576	10.369
20.604	11.965
20.632	13.325
20.66	15.068
20.688	16.039
20.716	16.702
20.744	16.897
20.772	16.514
20.8	16.148
20.828	15.21
20.856	14.408
20.884	12.888
20.912	11.75
20.939	10.424
20.967	9.453
20.995	8.228
21.023	7.707
21.051	6.778
21.079	5.811
21.107	5.487
21.135	5.961
21.163	6.17
21.191	4.642
21.219	6.057
21.247	6.342
21.274	7.622
21.302	7.945
21.33	9.085
21.358	10.24
21.386	10.343
21.414	12.04
21.442	11.357
21.47	13.108
21.498	13.009
21.526	13.587
21.554	14.949
21.582	13.863
21.61	14.936
21.637	14.398
21.665	15.031
21.693	15.772
21.721	15.755
21.749	14.792
21.777	14.348
21.805	14.495
21.833	13.107
21.861	12.631
21.889	12.263
21.917	12.004
21.945	11.049
21.972	10.636
22	10.33
22.028	9.45
22.056	8.292
22.084	6.791
22.112	7.685
22.14	4.732
22.168	2.536
22.196	7.001
22.224	6.506
22.252	7.341
22.28	8.124
22.307	9.762
22.335	10.234
22.363	10.144
22.391	10.433
22.419	10
22.447	10.036
22.475	9.896
22.503	9.55
22.531	9.4
22.559	8.914
22.587	8.85
22.615	8.357
22.643	7.959
22.67	7.555
22.698	6.929
22.726	6.816
22.754	5.743
22.782	5.285
22.81	4.534
22.838	3.648
22.866	2.516
22.894	0.929
22.922	0.52
22.95	0.516
22.978	0.717
23.005	0.134
23.033	-0.023
23.061	0.602
23.089	0.893
23.117	1.395
23.145	1.672
23.173	2.399
23.201	2.544
23.229	2.724
23.257	2.582
23.285	2.851
23.313	1.973
23.341	3.121
23.368	3.884
23.396	3.365
23.424	2.792
23.452	3.011
23.48	3.004
23.508	3.315
23.536	3.931
23.564	4.106
23.592	4.488
23.62	3.881
23.648	3.495
23.676	3.215
23.703	3.752
23.731	4.031
23.759	4.189
23.787	3.64
23.815	4.882
23.843	4.8
23.871	5.229
23.899	5.578
23.927	6.047
23.955	5.087
23.983	4.683
24.011	9.42
24.038	9.296
24.066	10.196
24.094	11.447
24.122	12.99
24.15	15.614
24.178	17.433
24.206	20.023
24.234	22.964
24.262	26.142
24.29	30.318
24.318	36.068
24.346	42.085
24.374	49.625
24.401	57.834
24.429	67.544
24.457	78.473
24.485	90.557
24.513	103.567
24.541	116.811
24.569	130.136
24.597	143.449
24.625	156.248
24.653	167.637
24.681	176.528
24.709	182.144
24.736	186.698
24.764	191.513
24.792	194.168
24.82	193.21
24.848	190.768
24.876	187.698
24.904	182.971
24.932	179.373
24.96	173.236
24.988	168.506
25.016	162.2
25.044	156.117
25.071	150.889
25.099	142.897
25.127	137.253
25.155	130.025
25.183	124.525
25.211	118.287
25.239	112.461
25.267	106.927
25.295	100.819
25.323	95.412
25.351	90.313
25.379	86.548
25.407	81.449
25.434	77.829
25.462	74.284
25.49	69.783
25.518	66.803
25.546	62.856
25.574	60.024

## Sheet: AdeB_DDM_2
Numerical Source Data for Supplementary Figure 1
AdeB in DDM Replicate 2
V [ml]	A280nm [mAU]
0	8.05
0.026	0.467
0.052	0.633
0.078	-0.324
0.104	0.097
0.13	0.286
0.156	0.148
0.182	1.339
0.208	1.615
0.233	1.959
0.259	1.255
0.285	1.028
0.311	1.785
0.337	1.212
0.363	1.092
0.389	1.124
0.415	0.587
0.441	0.71
0.467	0.205
0.493	0.699
0.519	1.02
0.545	0.953
0.571	0.712
0.597	0.66
0.623	0.526
0.648	-0.097
0.674	-0.499
0.7	0.499
0.726	-0.165
0.752	0.177
0.778	0.65
0.804	0.141
0.83	0.332
0.856	-0.184
0.882	-0.013
0.908	0.442
0.934	0.265
0.96	0.343
0.986	-0.007
1.012	0.102
1.038	-0.234
1.063	-0.452
1.089	0.253
1.115	0.737
1.141	0.733
1.167	0.522
1.193	0.815
1.219	0.9
1.245	0.94
1.271	0.959
1.297	0.477
1.323	-0.513
1.349	0.408
1.375	0.728
1.401	0.502
1.427	0.483
1.453	0.524
1.478	0.547
1.504	0.62
1.53	0.574
1.556	0.157
1.582	0.599
1.608	0.487
1.634	0.614
1.66	0.811
1.686	0.496
1.712	-1.064
1.738	-0.166
1.764	1.58
1.79	1.648
1.816	0.596
1.842	0.508
1.868	0.532
1.894	0.464
1.919	0.205
1.945	0.511
1.971	0.392
1.997	-0.062
2.023	0.245
2.049	-0.07
2.075	-0.101
2.101	-0.782
2.127	0.232
2.153	0.852
2.179	0.435
2.205	0.368
2.231	0.448
2.257	0.321
2.283	0.07
2.309	0.126
2.334	-0.194
2.36	0.434
2.386	0.762
2.412	0.889
2.438	0.438
2.464	-0.294
2.49	-1.968
2.516	0.28
2.542	0.244
2.568	-0.034
2.594	0.301
2.62	-0.479
2.646	0.162
2.672	-0.36
2.698	-0.351
2.724	0.487
2.749	-0.407
2.775	0.225
2.801	0.07
2.827	-0.163
2.853	-0.21
2.879	-1.699
2.905	-0.151
2.931	-0.48
2.957	-0.331
2.983	0.586
3.009	0.426
3.035	0.347
3.061	-0.123
3.087	0.159
3.113	-0.289
3.139	-1.475
3.165	-0.243
3.19	0.255
3.216	-0.145
3.242	0.122
3.268	-0.448
3.294	0.166
3.32	0.164
3.346	-0.216
3.372	-0.399
3.398	-0.215
3.424	0.106
3.45	0.339
3.476	0.036
3.502	0.428
3.528	-1.034
3.554	-1.162
3.58	0.823
3.605	1.889
3.631	0.67
3.657	0.355
3.683	0.38
3.709	0.182
3.735	0.024
3.761	-0.381
3.787	-0.084
3.813	-0.671
3.839	-0.176
3.865	0.319
3.891	0.628
3.917	-1.004
3.943	0.234
3.969	0.68
3.995	0.22
4.02	0.127
4.046	0.204
4.072	0.393
4.098	0.215
4.124	0.033
4.15	0.012
4.176	0.237
4.202	0.416
4.228	0.784
4.254	0.603
4.28	0.435
4.306	-0.753
4.332	0.281
4.358	0.521
4.384	0.337
4.41	0.476
4.435	0.269
4.461	0.285
4.487	0.151
4.513	-0.242
4.539	0.142
4.565	0.386
4.591	0.004
4.617	-0.267
4.643	-0.214
4.669	0.148
4.695	-0.508
4.721	0.202
4.747	0.471
4.773	0.274
4.799	-0.3
4.825	0.25
4.851	0.739
4.876	0.328
4.902	0.139
4.928	0.698
4.954	-0.511
4.98	-1.032
5.006	0.489
5.032	-0.257
5.058	0.487
5.084	0.038
5.11	0.277
5.136	0.545
5.162	-0.146
5.188	0.365
5.214	-0.039
5.24	0.124
5.266	0.49
5.291	0.004
5.317	1.249
5.343	-0.363
5.369	-1.782
5.395	0.685
5.421	1.011
5.447	1.281
5.473	0.884
5.499	0.901
5.525	0.604
5.551	-0.253
5.577	-0.153
5.603	0.226
5.629	0.079
5.655	0.241
5.681	-0.007
5.706	0.759
5.732	-1.313
5.758	0.216
5.784	0.525
5.81	-0.325
5.836	0.311
5.862	0.231
5.888	0.367
5.914	0.44
5.94	-0.316
5.966	0.292
5.992	0.524
6.018	0.417
6.044	0.784
6.07	0.873
6.096	0.828
6.122	-1.034
6.147	0.547
6.173	0.891
6.199	0.53
6.225	0.653
6.251	0.693
6.277	0.728
6.303	0.766
6.329	0.605
6.355	0.623
6.381	0.554
6.407	0.602
6.433	0.796
6.459	0.749
6.485	0.809
6.511	-0.467
6.537	0.52
6.562	1.212
6.588	0.921
6.614	0.536
6.64	-0.066
6.666	1.134
6.692	1.817
6.718	0.807
6.744	0.713
6.77	-0.282
6.796	-1.653
6.822	0.869
6.848	0.979
6.874	0.841
6.9	0.574
6.926	0.463
6.952	0.465
6.977	0.58
7.003	0.185
7.029	-0.243
7.055	0.542
7.081	0.448
7.107	0.411
7.133	1.146
7.159	0.158
7.185	-1.43
7.211	0.627
7.237	1.379
7.263	0.848
7.289	1.048
7.315	1.093
7.341	0.789
7.367	0.552
7.392	0.471
7.418	0.464
7.444	0.084
7.47	-0.164
7.496	0.026
7.522	0.507
7.548	-0.826
7.574	-0.498
7.6	0.334
7.626	-0.172
7.652	0.213
7.678	0.323
7.704	-0.027
7.73	0.351
7.756	-0.085
7.782	0.369
7.808	0.292
7.833	-0.2
7.859	0.243
7.885	0.21
7.911	0.764
7.937	0.455
7.963	0.202
7.989	0.419
8.015	0.313
8.041	0.279
8.067	0.036
8.093	0.102
8.119	0.185
8.145	0.09
8.171	0.058
8.197	0.275
8.223	0.086
8.248	0.289
8.274	0.244
8.3	0.642
8.326	0.24
8.352	1.095
8.378	1.356
8.404	2.113
8.43	2.832
8.456	3.687
8.482	4.164
8.508	5.031
8.534	6.14
8.56	6.897
8.586	6.477
8.612	5.201
8.638	8.976
8.663	9.442
8.689	10.597
8.715	11.239
8.741	11.808
8.767	13.25
8.793	13.412
8.819	14.585
8.845	14.333
8.871	15.617
8.897	16.698
8.923	16.899
8.949	18.469
8.975	17.812
9.001	16.344
9.027	19.361
9.053	20.474
9.079	20.647
9.104	20.548
9.13	21.781
9.156	22.306
9.182	22.371
9.208	22.927
9.234	23.379
9.26	23.351
9.286	23.938
9.312	24.083
9.338	24.586
9.364	24.109
9.39	24.649
9.416	25.737
9.442	25.666
9.468	26.08
9.494	26.707
9.519	26.865
9.545	27.473
9.571	27.346
9.597	28.09
9.623	28.553
9.649	28.665
9.675	29.041
9.701	29.624
9.727	29.627
9.753	30.323
9.779	30.571
9.805	30.872
9.831	31.176
9.857	31.317
9.883	31.437
9.909	31.872
9.934	32.124
9.96	32.443
9.986	32.819
10.012	32.94
10.038	33.262
10.064	33.483
10.09	33.998
10.116	34.273
10.142	33.537
10.168	34.37
10.194	35.398
10.22	36.109
10.246	36.165
10.272	35.856
10.298	36.806
10.324	37.275
10.349	38.066
10.375	38.796
10.401	38.337
10.427	37.025
10.453	39.446
10.479	39.847
10.505	40.374
10.531	40.674
10.557	40.996
10.583	41.568
10.609	41.786
10.635	42.145
10.661	41.995
10.687	43.509
10.713	43.843
10.739	44.578
10.765	45.831
10.79	45.427
10.816	44.521
10.842	46.892
10.868	48.107
10.894	48.628
10.92	48.37
10.946	49.612
10.972	51.189
10.998	51.781
11.024	52.486
11.05	53.145
11.076	52.764
11.102	53.518
11.128	54.719
11.154	55.527
11.18	56.358
11.205	55.743
11.231	58.099
11.257	58.532
11.283	59.277
11.309	60.834
11.335	61.018
11.361	62.974
11.387	63.516
11.413	64.115
11.439	66.044
11.465	66.183
11.491	67.683
11.517	69.337
11.543	69.853
11.569	71.438
11.595	72.67
11.62	74.887
11.646	75.661
11.672	76.594
11.698	77.754
11.724	78.262
11.75	80.536
11.776	81.46
11.802	82.233
11.828	84.627
11.854	85.002
11.88	87.389
11.906	88.703
11.932	89.887
11.958	91.5
11.984	91.392
12.01	95.306
12.036	96.901
12.061	97.957
12.087	99.776
12.113	101.273
12.139	103.27
12.165	105.543
12.191	107.912
12.217	109.289
12.243	109.853
12.269	113.259
12.295	115.074
12.321	116.827
12.347	118.693
12.373	120.423
12.399	122.65
12.425	124.747
12.451	126.464
12.476	128.074
12.502	130.173
12.528	131.995
12.554	134.406
12.58	136.633
12.606	138.52
12.632	138.631
12.658	140.859
12.684	145.166
12.71	147.18
12.736	148.488
12.762	150.374
12.788	152.468
12.814	155.543
12.84	157.785
12.866	159.689
12.891	161.663
12.917	163.185
12.943	165.191
12.969	167.912
12.995	169.924
13.021	171.342
13.047	174.613
13.073	177.183
13.099	179.483
13.125	181.858
13.151	184.372
13.177	186.932
13.203	189.481
13.229	191.71
13.255	193.974
13.281	196.635
13.306	199.089
13.332	201.355
13.358	203.615
13.384	205.223
13.41	206.249
13.436	210.754
13.462	212.805
13.488	214.571
13.514	215.582
13.54	216.161
13.566	218.232
13.592	219.339
13.618	220.129
13.644	222.653
13.67	223.062
13.696	224.625
13.722	225.403
13.747	225.738
13.773	227.885
13.799	226.192
13.825	230.03
13.851	231.676
13.877	232.039
13.903	233.017
13.929	233.606
13.955	235.729
13.981	235.949
14.007	237.815
14.033	239.203
14.059	241.668
14.085	243.823
14.111	245.419
14.137	246.584
14.162	249.861
14.188	251.718
14.214	255.379
14.24	258.804
14.266	262.345
14.292	266.769
14.318	272.32
14.344	278.22
14.37	285.708
14.396	292.994
14.422	304.732
14.448	312.504
14.474	323.731
14.5	341.063
14.526	353.84
14.552	371.373
14.577	388.195
14.603	407.789
14.629	428.002
14.655	452.852
14.681	478.585
14.707	502.364
14.733	527.524
14.759	553.147
14.785	580.96
14.811	605.759
14.837	631.018
14.863	658.187
14.889	683.257
14.915	707.678
14.941	727.996
14.967	750.076
14.993	767.082
15.018	779.961
15.044	793.977
15.07	803.198
15.096	809.802
15.122	813.943
15.148	815.723
15.174	817.75
15.2	811.116
15.226	805.762
15.252	799.363
15.278	791.644
15.304	782.058
15.33	766.349
15.356	754.588
15.382	740.085
15.408	724.754
15.433	710.902
15.459	693.371
15.485	678.586
15.511	661.942
15.537	644.525
15.563	629.758
15.589	612.51
15.615	591.969
15.641	580.616
15.667	564.621
15.693	549.479
15.719	532.442
15.745	518.081
15.771	505.058
15.797	489.978
15.823	476.843
15.848	461.308
15.874	446.826
15.9	436.006
15.926	422.307
15.952	408.527
15.978	395.699
16.004	381.961
16.03	368.92
16.056	357.837
16.082	343.934
16.108	332.622
16.134	320.827
16.16	308.622
16.186	297.111
16.212	286.714
16.238	278.279
16.263	264.302
16.289	250.564
16.315	246.446
16.341	235.644
16.367	226.708
16.393	217.258
16.419	207.392
16.445	199.691
16.471	190.014
16.497	183.424
16.523	176.174
16.549	168.351
16.575	161.634
16.601	152.321
16.627	147.677
16.653	140.128
16.679	134.675
16.704	130.075
16.73	123.605
16.756	119.264
16.782	114.32
16.808	109.285
16.834	105.458
16.86	100.499
16.886	97.322
16.912	93.601
16.938	89.524
16.964	86.419
16.99	81.586
17.016	80.278
17.042	77.964
17.068	75.046
17.094	72.415
17.119	70.401
17.145	68.215
17.171	65.573
17.197	63.681
17.223	61.687
17.249	59.85
17.275	58.182
17.301	56.604
17.327	54.985
17.353	53.797
17.379	52.548
17.405	51.234
17.431	49.552
17.457	48.689
17.483	47.846
17.509	46.573
17.534	45.323
17.56	43.892
17.586	43.805
17.612	42.975
17.638	41.814
17.664	40.538
17.69	39.721
17.716	40.36
17.742	39.356
17.768	37.636
17.794	37.05
17.82	36.037
17.846	34.929
17.872	34.275
17.898	33.488
17.924	32.799
17.95	31.874
17.975	31.212
18.001	29.698
18.027	29.855
18.053	29.358
18.079	28.468
18.105	27.369
18.131	27.501
18.157	26.648
18.183	26.248
18.209	25.545
18.235	24.605
18.261	23.76
18.287	23.471
18.313	23.03
18.339	23
18.365	22.59
18.39	22.313
18.416	21.583
18.442	20.626
18.468	19.61
18.494	18.96
18.52	19.081
18.546	17.799
18.572	17.382
18.598	17.561
18.624	16.401
18.65	16.683
18.676	15.849
18.702	15.51
18.728	15.408
18.754	14.348
18.78	14.547
18.805	12.898
18.831	13.641
18.857	13.74
18.883	12.695
18.909	13.03
18.935	12.495
18.961	12.78
18.987	12.905
19.013	11.965
19.039	11.674
19.065	10.886
19.091	10.682
19.117	10.913
19.143	10.105
19.169	10.562
19.195	9.586
19.22	9.577
19.246	10.213
19.272	9.452
19.298	9.351
19.324	9.051
19.35	8.939
19.376	9.268
19.402	8.559
19.428	8.913
19.454	7.956
19.48	6.233
19.506	8.501
19.532	8.67
19.558	8.22
19.584	8.667
19.61	8.683
19.636	8.227
19.661	7.968
19.687	7.804
19.713	7.35
19.739	7.866
19.765	7.922
19.791	7.59
19.817	7.814
19.843	7.413
19.869	6.015
19.895	7.172
19.921	7.888
19.947	7.668
19.973	6.97
19.999	7.012
20.025	6.884
20.051	6.689
20.076	6.816
20.102	6.447
20.128	6.202
20.154	5.805
20.18	7.113
20.206	7.503
20.232	6.042
20.258	6.809
20.284	6.857
20.31	6.798
20.336	6.541
20.362	6.533
20.388	6.673
20.414	6.235
20.44	6.104
20.466	6.027
20.491	5.948
20.517	6.188
20.543	6.729
20.569	7.451
20.595	7.947
20.621	6.834
20.647	7.286
20.673	6.607
20.699	5.902
20.725	6.036
20.751	6.505
20.777	6.748
20.803	7.327
20.829	7.17
20.855	6.302
20.881	5.776
20.907	4.137
20.932	4.085
20.958	3.271
20.984	3.168
21.01	2.142
21.036	2.574
21.062	3.437
21.088	2.741
21.114	3.078
21.14	3.011
21.166	3.16
21.192	3.955
21.218	4.14
21.244	4.574
21.27	5.474
21.296	5.872
21.322	6.335
21.347	6.651
21.373	7.586
21.399	7.78
21.425	9.185
21.451	10.53
21.477	10.141
21.503	10.696
21.529	10.518
21.555	9.811
21.581	9.659
21.607	9.589
21.633	9.401
21.659	8.293
21.685	8.551
21.711	8.59
21.737	8.063
21.762	8.733
21.788	9.331
21.814	9.222
21.84	9.794
21.866	10.316
21.892	10.313
21.918	10.313
21.944	10.373
21.97	10.715
21.996	10.454
22.022	10.62
22.048	10.946
22.074	10.885
22.1	10.782
22.126	10.411
22.152	10.523
22.177	10.497
22.203	10.393
22.229	10.897
22.255	11.064
22.281	11.389
22.307	11.404
22.333	11.521
22.359	12.143
22.385	11.173
22.411	12.793
22.437	13.223
22.463	13.29
22.489	13.45
22.515	13.454
22.541	13.793
22.567	14.087
22.593	14.116
22.618	14.163
22.644	15.147
22.67	15.806
22.696	15.504
22.722	15.608
22.748	15.555
22.774	14.3
22.8	15.736
22.826	16.078
22.852	16.004
22.878	15.733
22.904	16.007
22.93	16.211
22.956	16.35
22.982	16.372
23.008	15.919
23.033	15.362
23.059	16.93
23.085	16.086
23.111	15.991
23.137	15.937
23.163	15.373
23.189	15.193
23.215	14.839
23.241	14.457
23.267	14.266
23.293	13.297
23.319	11.812
23.345	10.74
23.371	9.16
23.397	8.387
23.423	6.187
23.448	6.934
23.474	6.12
23.5	5.079
23.526	5.27
23.552	4.718
23.578	4.81
23.604	5.043
23.63	4.756
23.656	5.015
23.682	6.056
23.708	6.581
23.734	7.129
23.76	5.963
23.786	7.197
23.812	7.676
23.838	6.92
23.864	7.836
23.889	8.154
23.915	8.427
23.941	7.98
23.967	7.926
23.993	8.39
24.019	8.171
24.045	8.788
24.071	8.91
24.097	9.416
24.123	9.727
24.149	9.665
24.175	11.643
24.201	12.248
24.227	12.719
24.253	14.594
24.279	15.814
24.304	17.865
24.33	19.91
24.356	23.009
24.382	27.484
24.408	31.838
24.434	37.683
24.46	44.96
24.486	54.312

## Sheet: AdeB_DDM_3
Numerical Source Data for Supplementary Figure 1
AdeB in DDM Replicate 3
V [ml]	A280nm [mAU]
0	5.954
0.028	-0.246
0.056	-1.024
0.084	-0.511
0.112	-2.158
0.14	-0.475
0.168	5.473
0.196	14.105
0.223	16.72
0.251	14.845
0.279	12.471
0.307	8.307
0.335	6.398
0.363	4.035
0.391	3.128
0.419	2.418
0.447	1.24
0.475	1.171
0.503	0.524
0.531	2.028
0.559	1.576
0.587	1.312
0.615	0.983
0.643	-0.077
0.67	0.608
0.698	-0.495
0.726	0.483
0.754	-0.217
0.782	-0.212
0.81	-0.744
0.838	-0.558
0.866	0.318
0.894	-0.884
0.922	-0.023
0.95	-0.814
0.978	-0.493
1.006	-0.438
1.034	-0.977
1.062	-0.593
1.09	-0.765
1.117	-0.683
1.145	0.171
1.173	0.605
1.201	0.322
1.229	0.016
1.257	-0.142
1.285	-0.621
1.313	-0.47
1.341	-0.699
1.369	-0.712
1.397	-1.137
1.425	-1.611
1.453	-1.603
1.481	-0.676
1.509	-0.56
1.537	-0.995
1.564	-1.131
1.592	-1.121
1.62	-1.757
1.648	-2.097
1.676	-1.033
1.704	-0.55
1.732	-1.476
1.76	-0.114
1.788	0.667
1.816	-0.92
1.844	-3.532
1.872	-2.316
1.9	-0.158
1.928	-1.526
1.956	-1.465
1.984	-1.824
2.011	-1.573
2.039	-1.571
2.067	-2.35
2.095	-1.472
2.123	-2.138
2.151	-1.733
2.179	-1.845
2.207	-1.811
2.235	-1.487
2.263	-2.171
2.291	-1.921
2.319	-2.158
2.347	-1.77
2.375	-0.928
2.403	-0.759
2.43	-0.925
2.458	-1.086
2.486	-1.526
2.514	-1.791
2.542	-1.688
2.57	-1.327
2.598	-1.707
2.626	-2.404
2.654	-1.661
2.682	-1.787
2.71	-1.827
2.738	-1.752
2.766	-1.642
2.794	-2.098
2.822	-1.999
2.85	-1.917
2.877	-1.725
2.905	-1.798
2.933	-2.089
2.961	-1.734
2.989	-1.163
3.017	-1.1
3.045	-1.58
3.073	-1.427
3.101	-1.697
3.129	-1.956
3.157	-1.615
3.185	-1.754
3.213	-1.818
3.241	-2.327
3.269	-2.098
3.297	-2.111
3.324	-1.202
3.352	-1.507
3.38	-1.749
3.408	-2.108
3.436	-2.069
3.464	-2.688
3.492	-3.426
3.52	-1.107
3.548	-1.423
3.576	-2.625
3.604	-2.279
3.632	-0.984
3.66	-3.41
3.688	-3.184
3.716	-1.619
3.744	-2.072
3.771	-2.395
3.799	-2.206
3.827	-2.622
3.855	-2.213
3.883	-2.718
3.911	-1.959
3.939	-2.895
3.967	-2.387
3.995	-2.219
4.023	-2.779
4.051	-2.064
4.079	-2.845
4.107	-2.159
4.135	-2.685
4.163	-2.62
4.191	-2.318
4.218	-1.821
4.246	-1.275
4.274	-2.107
4.302	-1.96
4.33	-2.839
4.358	-2.315
4.386	-2.074
4.414	-3.132
4.442	-3.287
4.47	-3.013
4.498	-2.172
4.526	-2.717
4.554	-2.645
4.582	-2.462
4.61	-2.819
4.637	-2.39
4.665	-3.166
4.693	-2.634
4.721	-2.496
4.749	-2.624
4.777	-2.437
4.805	-2.322
4.833	-1.744
4.861	-2.053
4.889	-1.742
4.917	-1.858
4.945	-2.363
4.973	-2.403
5.001	-2.282
5.029	-2.401
5.057	-2.73
5.084	-2.768
5.112	-2.613
5.14	-1.948
5.168	-2.434
5.196	-2.352
5.224	-2.396
5.252	-2.666
5.28	-2.95
5.308	-2.225
5.336	-1.618
5.364	-2.351
5.392	-2.462
5.42	-2.335
5.448	-1.451
5.476	-3.029
5.504	-3.29
5.531	-1.003
5.559	-1.62
5.587	-2.408
5.615	-2.699
5.643	-2.548
5.671	-2.852
5.699	-2.753
5.727	-2.748
5.755	-3.051
5.783	-2.786
5.811	-2.96
5.839	-2.869
5.867	-2.948
5.895	-2.871
5.923	-2.854
5.951	-3.077
5.978	-3.118
6.006	-3.24
6.034	-2.79
6.062	-2.234
6.09	-2.325
6.118	-2.41
6.146	-2.867
6.174	-3.326
6.202	-2.686
6.23	-3.574
6.258	-3.47
6.286	-3.576
6.314	-2.799
6.342	-2.599
6.37	-3.283
6.398	-2.799
6.425	-3.514
6.453	-2.732
6.481	-3.504
6.509	-2.763
6.537	-3.208
6.565	-3.253
6.593	-2.911
6.621	-3.881
6.649	-3.409
6.677	-2.809
6.705	-1.971
6.733	-2.299
6.761	-2.886
6.789	-2.926
6.817	-3.523
6.844	-3.016
6.872	-3.867
6.9	-3.022
6.928	-3.221
6.956	-3.226
6.984	-3.436
7.012	-3.625
7.04	-3.17
7.068	-3.735
7.096	-3.731
7.124	-5.104
7.152	-2.516
7.18	-2.181
7.208	-2.561
7.236	-4.161
7.264	-3.407
7.291	-2.769
7.319	-4.258
7.347	-1.939
7.375	-1.501
7.403	-2.878
7.431	-2.945
7.459	-3.005
7.487	-2.926
7.515	-2.822
7.543	-2.915
7.571	-2.799
7.599	-2.907
7.627	-2.986
7.655	-3.01
7.683	-2.924
7.711	-3.076
7.738	-2.827
7.766	-2.768
7.794	-2.739
7.822	-2.77
7.85	-3.088
7.878	-2.548
7.906	-1.946
7.934	-1.74
7.962	-2.117
7.99	-2.104
8.018	-2.082
8.046	-2.156
8.074	-2.058
8.102	-2.588
8.13	-1.258
8.158	-0.184
8.185	-0.157
8.213	0.626
8.241	1.541
8.269	2.755
8.297	3.976
8.325	5.295
8.353	6.921
8.381	8.453
8.409	10.311
8.437	11.42
8.465	13.303
8.493	15.608
8.521	18.591
8.549	20.88
8.577	22.668
8.605	24.577
8.632	25.243
8.66	29.153
8.688	30.996
8.716	33.969
8.744	36.54
8.772	38.834
8.8	42.53
8.828	43.575
8.856	47.03
8.884	49.495
8.912	52.067
8.94	53.026
8.968	57.155
8.996	61.323
9.024	62.707
9.051	65.89
9.079	67.818
9.107	70.613
9.135	74.293
9.163	77.783
9.191	81.709
9.219	81.946
9.247	85.048
9.275	86.948
9.303	89.98
9.331	92.9
9.359	94.827
9.387	98.327
9.415	100.211
9.443	103.641
9.471	105.524
9.498	108.582
9.526	111.34
9.554	113.001
9.582	116.145
9.61	117.618
9.638	120.57
9.666	122.8
9.694	125.191
9.722	127.923
9.75	131.544
9.778	133.182
9.806	134.518
9.834	136.95
9.862	138.488
9.89	140.834
9.918	141.174
9.945	144.428
9.973	146.566
10.001	147.746
10.029	149.475
10.057	151.473
10.085	153.331
10.113	154.969
10.141	156.565
10.169	158.281
10.197	160.182
10.225	161.681
10.253	163.253
10.281	164.538
10.309	165.245
10.337	167.619
10.365	170.426
10.392	171.048
10.42	172.1
10.448	173.451
10.476	174.633
10.504	175.539
10.532	176.772
10.56	177.167
10.588	179.257
10.616	181.29
10.644	182.269
10.672	183.298
10.7	183.74
10.728	185.688
10.756	185.403
10.784	187.878
10.812	189.689
10.839	189.888
10.867	190.511
10.895	191.685
10.923	192.227
10.951	190.537
10.979	193.85
11.007	197.923
11.035	197.163
11.063	197.087
11.091	196.896
11.119	197.503
11.147	198.329
11.175	199.094
11.203	200.255
11.231	200.586
11.258	201.555
11.286	201.825
11.314	202.971
11.342	203.31
11.37	203.837
11.398	204.631
11.426	204.394
11.454	206.284
11.482	206.759
11.51	207.591
11.538	207.959
11.566	208.623
11.594	210.037
11.622	210.981
11.65	211.045
11.678	211.681
11.705	212.898
11.733	211.892
11.761	215.154
11.789	217.169
11.817	217.215
11.845	218.45
11.873	219.374
11.901	220.881
11.929	221.967
11.957	223.063
11.985	224.4
12.013	225.089
12.041	227.707
12.069	228.596
12.097	229.97
12.125	231.317
12.152	233.267
12.18	235.553
12.208	238.184
12.236	240.023
12.264	240.915
12.292	243.15
12.32	244.186
12.348	246.368
12.376	248.29
12.404	251.223
12.432	253.209
12.46	254.2
12.488	257.102
12.516	259.084
12.544	261.663
12.572	261.678
12.599	263.44
12.627	269.087
12.655	268.051
12.683	271.826
12.711	272.709
12.739	275.355
12.767	276.361
12.795	280.521
12.823	287.189
12.851	287.783
12.879	288.481
12.907	290.52
12.935	292.882
12.963	295.227
12.991	297.572
13.019	300.238
13.046	302.493
13.074	304.926
13.102	307.078
13.13	309.588
13.158	311.818
13.186	314.552
13.214	317.252
13.242	318.628
13.27	321.363
13.298	323.799
13.326	325.566
13.354	327.54
13.382	329.671
13.41	332.823
13.438	335.972
13.465	338.785
13.493	339.804
13.521	341.498
13.549	341.075
13.577	345.03
13.605	349.353
13.633	350.467
13.661	352.998
13.689	355.079
13.717	357.129
13.745	360.569
13.773	361.669
13.801	366.02
13.829	367.724
13.857	371.71
13.885	373.967
13.912	377.027
13.94	379.949
13.968	384.659
13.996	389.17
14.024	395.629
14.052	402.823
14.08	408.212
14.108	416.419
14.136	423.899
14.164	431.985
14.192	443.714
14.22	458.496
14.248	475.406
14.276	488.961
14.304	507.587
14.332	527.298
14.359	547.285
14.387	575.338
14.415	605.33
14.443	648.478
14.471	679.334
14.499	716.051
14.527	760.812
14.555	798.787
14.583	835.865
14.611	883.038
14.639	951.761
14.667	998.151
14.695	1035.38
14.723	1079.75
14.751	1120.18
14.779	1153.94
14.806	1199.36
14.834	1227.02
14.862	1260.17
14.89	1280.84
14.918	1298.94
14.946	1318.22
14.974	1331.09
15.002	1339.49
15.03	1345.18
15.058	1346.47
15.086	1342.74
15.114	1337.85
15.142	1327.99
15.17	1314.02
15.198	1299.6
15.226	1280.04
15.253	1265.4
15.281	1239.54
15.309	1220.42
15.337	1190.56
15.365	1154.06
15.393	1133.86
15.421	1104.28
15.449	1078.57
15.477	1047.3
15.505	1020.51
15.533	988.507
15.561	959.667
15.589	935.084
15.617	906.664
15.645	879.938
15.672	850.624
15.7	823.823
15.728	799.802
15.756	776.342
15.784	751.782
15.812	728.464
15.84	708.783
15.868	687.229
15.896	666.57
15.924	648.027
15.952	626.037
15.98	604.767
16.008	587.423
16.036	571.412
16.064	556.253
16.092	538.13
16.119	520.063
16.147	504.92
16.175	489.275
16.203	472.796
16.231	453.916
16.259	447.808
16.287	430.708
16.315	415.55
16.343	402.961
16.371	389.666
16.399	373.397
16.427	358.602
16.455	351.193
16.483	338.817
16.511	325.332
16.539	312.008
16.566	301.581
16.594	290.168
16.622	278.907
16.65	269.051
16.678	259.079
16.706	249.049
16.734	239.866
16.762	230.762
16.79	222.337
16.818	213.641
16.846	205.677
16.874	198.113
16.902	190.301
16.93	183.395
16.958	175.907
16.986	169.46
17.013	163.61
17.041	157.699
17.069	152.402
17.097	147.512
17.125	142.885
17.153	137.742
17.181	132.297
17.209	127.803
17.237	124.201
17.265	120.335
17.293	116.53
17.321	113.084
17.349	109.658
17.377	106.477
17.405	103.427
17.433	100.558
17.46	97.848
17.488	95.551
17.516	93.303
17.544	90.58
17.572	88.087
17.6	86.406
17.628	84.149
17.656	82.124
17.684	80.188
17.712	78.526
17.74	77.556
17.768	75.391
17.796	73.2
17.824	71.423
17.852	69.924
17.879	68.814
17.907	67.089
17.935	65.516
17.963	63.836
17.991	62.315
18.019	59.723
18.047	58.46
18.075	58.881
18.103	56.411
18.131	55.162
18.159	54.144
18.187	52.694
18.215	49.768
18.243	46.584
18.271	48.444
18.299	47.522
18.326	45.099
18.354	44.121
18.382	42.837
18.41	41.1
18.438	39.283
18.466	37.518
18.494	36.636
18.522	34.514
18.55	33.969
18.578	32.241
18.606	31.336
18.634	30.103
18.662	29.018
18.69	27.977
18.718	26.329
18.746	25.915
18.773	24.678
18.801	24.187
18.829	22.935
18.857	22.081
18.885	21.49
18.913	20.365
18.941	20.636
18.969	20.219
18.997	19.063
19.025	17.688
19.053	17.539
19.081	17.407
19.109	15.771
19.137	15.868
19.165	15.078
19.193	14.948
19.22	14.466
19.248	13.759
19.276	13.546
19.304	12.483
19.332	13.245
19.36	12.453
19.388	12.306
19.416	11.942
19.444	11.572
19.472	11.887
19.5	11.103
19.528	10.682
19.556	10.776
19.584	11.367
19.612	10.298
19.64	9.642
19.667	9.237
19.695	10.057
19.723	9.797
19.751	9.413
19.779	8.955
19.807	9.048
19.835	7.904
19.863	6.794
19.891	9.219
19.919	8.628
19.947	7.944
19.975	8.072
20.003	7.915
20.031	6.595
20.059	5.217
20.086	7.354
20.114	7.684
20.142	7.114
20.17	6.99
20.198	7.298
20.226	7.28
20.254	6.399
20.282	6.857
20.31	6.728
20.338	7.402
20.366	8.004
20.394	8.661
20.422	9.129
20.45	9.161
20.478	9.371
20.506	9.198
20.533	9.658
20.561	10.108
20.589	10.512
20.617	11.218
20.645	11.445
20.673	11.833
20.701	11.733
20.729	11.406
20.757	11.838
20.785	11.941
20.813	11.972
20.841	11.113
20.869	11.691
20.897	11.822
20.925	10.637
20.953	11.26
20.98	11.026
21.008	10.465
21.036	10.688
21.064	9.501
21.092	9.968
21.12	8.382
21.148	9.349
21.176	9.237
21.204	9.656
21.232	10.508
21.26	10.683
21.288	13.361
21.316	13.592
21.344	15.004
21.372	15.796
21.4	17.128
21.427	19.443
21.455	20.279
21.483	21.715
21.511	22.165
21.539	24.727
21.567	25.323
21.595	26.902
21.623	28.35
21.651	28.219
21.679	29.787
21.707	31.493
21.735	31.535
21.763	30.622
21.791	30.956
21.819	31.924
21.847	30.139
21.874	28.951
21.902	31.236
21.93	34.347
21.958	33.735
21.986	34.784
22.014	35.837
22.042	37.733
22.07	38.746
22.098	40.462
22.126	41.457
22.154	42.453
22.182	42.134
22.21	41.999
22.238	41.413
22.266	40.397
22.293	39.945
22.321	38.957
22.349	38.431
22.377	38.059
22.405	37.416
22.433	37.588
22.461	37.149
22.489	37.869
22.517	37.8
22.545	37.877
22.573	38
22.601	37.336
22.629	37.319
22.657	35.689
22.685	35.87
22.713	35.505
22.74	34.214
22.768	33.405
22.796	32.346
22.824	31.57
22.852	30.874
22.88	30.027
22.908	29.391
22.936	28.843
22.964	28.475
22.992	28.951
23.02	29.051
23.048	30.84
23.076	31.552
23.104	32.584
23.132	32.795
23.16	32.689
23.187	32.78
23.215	32.65
23.243	32.277
23.271	31.481
23.299	30.198
23.327	30.192
23.355	29.23
23.383	27.89
23.411	26.881
23.439	26.576
23.467	25.245
23.495	23.913
23.523	24.792
23.551	26.125
23.579	24.967
23.607	23.079
23.634	24.092
23.662	22.725
23.69	21.9
23.718	21.774
23.746	22.578
23.774	21.612
23.802	20.859
23.83	20.43
23.858	19.35
23.886	19.571
23.914	18.32
23.942	16.87
23.97	15.341
23.998	14.077
24.026	12.854
24.054	11.076
24.081	10.594
24.109	9.475
24.137	9.649
24.165	9.42
24.193	9.982
24.221	11.45
24.249	12.064
24.277	13.56
24.305	14.899
24.333	16.78
24.361	18.273
24.389	19.629
24.417	21.043
24.445	22.59
24.473	23.431
24.5	26.355
24.528	27.469
24.556	28.415
24.584	29.452
24.612	30.54
24.64	31.784
24.668	32.451
24.696	33.378
24.724	33.907
24.752	34.381
24.78	34.111
24.808	34.099
24.836	34.021
24.864	33.378
24.892	33.037
24.92	32.142
24.947	31.226
24.975	30.55
25.003	29.126
25.031	28.751
25.059	27.591
25.087	26.794
25.115	27.156
25.143	25.861
25.171	25.041
25.199	23.669
25.227	23.087
25.255	21.373
25.283	20.71
25.311	18.721
25.339	18.741
25.367	17.916
25.394	15.197
25.422	14.025
25.45	13.858
25.478	12.471
25.506	8.168
25.534	8.162
25.562	10.006
25.59	7.591

## Sheet: AdeB_Salipro_1
Numerical Source Data for Supplementary Figure 1
AdeB in Salipro Replicate 1
V [ml]	A280nm [mAU]
0.158	-0.916
0.183	-0.877
0.209	-0.897
0.235	-0.905
0.261	-1.074
0.287	-1.602
0.313	-1.128
0.339	-1.015
0.365	-0.649
0.391	-1.747
0.417	-1.783
0.443	-1.265
0.469	-0.628
0.495	-1.357
0.52	-0.57
0.546	-0.303
0.572	-0.656
0.598	-0.72
0.624	-1.069
0.65	-1.281
0.676	-1.408
0.702	-1.318
0.728	-1.653
0.754	-1.302
0.78	-1.664
0.806	-1.488
0.832	-1.184
0.857	-0.968
0.883	-1.21
0.909	-1.238
0.935	-1.284
0.961	-1.186
0.987	-1.294
1.013	-1.226
1.039	-1.371
1.065	-1.379
1.091	-1.225
1.117	-1.009
1.143	-0.305
1.169	0.024
1.195	-0.776
1.22	-0.601
1.246	-0.787
1.272	-0.871
1.298	-1.388
1.324	-1.044
1.35	-1.279
1.376	-1.558
1.402	-0.975
1.428	-0.999
1.454	-0.929
1.48	-1.909
1.506	-1.464
1.532	-0.253
1.557	-1.094
1.583	-1.012
1.609	-0.965
1.635	-1.317
1.661	-0.793
1.687	-1.851
1.713	-1.4
1.739	-0.785
1.765	-0.094
1.791	-0.434
1.817	-0.086
1.843	-0.525
1.869	-2.351
1.894	-2.584
1.92	-0.809
1.946	0.024
1.972	-0.873
1.998	-0.943
2.024	-1.461
2.05	-1.07
2.076	-1.273
2.102	-1.196
2.128	-0.732
2.154	-1.059
2.18	-1.245
2.206	-1.911
2.231	-1.691
2.257	-0.989
2.283	-0.57
2.309	-1.554
2.335	-1.212
2.361	-0.276
2.387	-0.143
2.413	-0.19
2.439	-0.026
2.465	-0.662
2.491	-0.68
2.517	-0.81
2.543	-0.706
2.568	-1.157
2.594	-1.439
2.62	-1.675
2.646	-0.901
2.672	-0.576
2.698	-0.955
2.724	-1.023
2.75	-0.912
2.776	-0.944
2.802	-0.977
2.828	-1.085
2.854	-0.941
2.88	-1.237
2.905	-1.122
2.931	-1.059
2.957	-0.899
2.983	-0.294
3.009	-0.881
3.035	-0.341
3.061	0.291
3.087	-0.74
3.113	-0.948
3.139	-0.849
3.165	-0.928
3.191	-1.125
3.217	-0.771
3.243	-0.784
3.268	-0.85
3.294	-1.749
3.32	-1.878
3.346	-0.509
3.372	-0.84
3.398	-1.338
3.424	-0.98
3.45	-1.578
3.476	-0.988
3.502	-1.309
3.528	-1.345
3.554	-1.42
3.58	-0.732
3.605	-0.393
3.631	-0.261
3.657	-0.334
3.683	-1.468
3.709	-3.134
3.735	-1.56
3.761	-0.486
3.787	-1.211
3.813	-0.713
3.839	-1.607
3.865	-0.97
3.891	-1.1
3.917	-1.588
3.942	-1.547
3.968	-1.493
3.994	-0.738
4.02	-1.24
4.046	-2.08
4.072	-1.087
4.098	-1.629
4.124	-0.968
4.15	-1.196
4.176	-1.557
4.202	-0.611
4.228	-0.471
4.254	-0.555
4.279	-0.582
4.305	-1.131
4.331	-0.885
4.357	-2.156
4.383	-1.235
4.409	-1.568
4.435	-2.321
4.461	-0.962
4.487	-1.306
4.513	-1.157
4.539	-1.268
4.565	-1.528
4.591	-0.99
4.616	-1.315
4.642	-1.279
4.668	-1.151
4.694	-1.557
4.72	-1.039
4.746	-1.416
4.772	-1.126
4.798	-1.302
4.824	-1.436
4.85	-0.353
4.876	0.131
4.902	-0.446
4.928	-0.932
4.954	-0.93
4.979	-1.097
5.005	-0.974
5.031	-1.046
5.057	-0.707
5.083	-0.698
5.109	-1.678
5.135	-2.551
5.161	-0.24
5.187	-0.688
5.213	-0.811
5.239	-1.033
5.265	-0.995
5.291	-0.944
5.316	-1.151
5.342	-1.218
5.368	-1.475
5.394	-1.509
5.42	-1.027
5.446	-0.189
5.472	0.134
5.498	-0.844
5.524	-2.098
5.55	-1.513
5.576	-0.309
5.602	-0.609
5.628	-1.303
5.653	-0.983
5.679	-0.974
5.705	-1.645
5.731	-0.806
5.757	-1.257
5.783	-1.293
5.809	-0.8
5.835	-0.829
5.861	-2.114
5.887	-1.292
5.913	-0.661
5.939	-0.782
5.965	-1.466
5.99	-1.114
6.016	-1.421
6.042	-0.918
6.068	-0.506
6.094	-0.651
6.12	-0.21
6.146	-0.853
6.172	-1.2
6.198	-1.238
6.224	-1.069
6.25	-2.72
6.276	-1.173
6.302	-0.964
6.327	-1.161
6.353	-1.124
6.379	-1.704
6.405	-0.945
6.431	-1.158
6.457	-1.22
6.483	-1.072
6.509	-1.446
6.535	-0.982
6.561	-0.995
6.587	-1.324
6.613	-1.208
6.639	-2.834
6.664	-0.8
6.69	-0.319
6.716	-0.504
6.742	-0.934
6.768	-1.503
6.794	-0.963
6.82	-0.856
6.846	-1.481
6.872	-0.784
6.898	-1.561
6.924	-1.518
6.95	-2.66
6.976	-0.85
7.002	-0.931
7.027	-1.614
7.053	-0.926
7.079	-1.363
7.105	-1.383
7.131	-0.777
7.157	-1.603
7.183	-1.869
7.209	-1.281
7.235	-1.086
7.261	-0.438
7.287	-0.156
7.313	-0.396
7.339	-1.119
7.364	-0.238
7.39	0.149
7.416	-0.628
7.442	-1.039
7.468	-0.984
7.494	-0.74
7.52	-0.304
7.546	-0.759
7.572	-1.385
7.598	-0.933
7.624	-1.509
7.65	-1.021
7.676	-1.325
7.701	-1.285
7.727	-0.84
7.753	-0.691
7.779	-0.977
7.805	-0.864
7.831	-1.071
7.857	-1.006
7.883	-0.428
7.909	-0.366
7.935	0.027
7.961	-0.641
7.987	-0.773
8.013	-0.804
8.038	-0.822
8.064	-1.094
8.09	-1.075
8.116	-0.781
8.142	-0.541
8.168	-0.8
8.194	-0.582
8.22	-0.8
8.246	-0.579
8.272	-0.532
8.298	-0.704
8.324	-0.492
8.35	-0.407
8.375	-0.458
8.401	-0.341
8.427	-0.704
8.453	-1.493
8.479	-1.228
8.505	0.434
8.531	0.816
8.557	-0.07
8.583	0.109
8.609	-0.226
8.635	-0.22
8.661	-0.693
8.687	-0.017
8.713	-0.619
8.738	-1.175
8.764	-0.716
8.79	0.126
8.816	0.319
8.842	-0.606
8.868	-0.418
8.894	-0.205
8.92	-0.848
8.946	0.046
8.972	-0.508
8.998	-0.034
9.024	0.277
9.05	-0.464
9.075	0.431
9.101	0.195
9.127	1.001
9.153	-0.632
9.179	0.022
9.205	1.501
9.231	0.25
9.257	-0.079
9.283	-0.198
9.309	-0.257
9.335	0.907
9.361	-0.131
9.387	0.363
9.412	0.571
9.438	-0.645
9.464	0.527
9.49	-0.063
9.516	0.154
9.542	0.627
9.568	0.349
9.594	1.078
9.62	0.368
9.646	0.628
9.672	0.76
9.698	0.798
9.724	1.01
9.749	1.519
9.775	1.289
9.801	1.328
9.827	1.776
9.853	1.252
9.879	1.408
9.905	1.645
9.931	1.445
9.957	1.971
9.983	1.614
10.009	1.919
10.035	1.571
10.061	1.737
10.086	2.278
10.112	2.074
10.138	2.397
10.164	2.426
10.19	2.404
10.216	2.909
10.242	2.49
10.268	2.165
10.294	2.362
10.32	2.605
10.346	3.315
10.372	3.979
10.398	3.87
10.423	3.784
10.449	3.895
10.475	4.11
10.501	3.831
10.527	3.733
10.553	2.949
10.579	4.516
10.605	5.254
10.631	4.716
10.657	4.998
10.683	4.958
10.709	5.133
10.735	5.367
10.761	5.25
10.786	5.711
10.812	5.615
10.838	5.77
10.864	6.318
10.89	6.741
10.916	6.378
10.942	6.086
10.968	7.824
10.994	8.734
11.02	8.032
11.046	7.981
11.072	7.5
11.098	8.168
11.123	7.966
11.149	7.946
11.175	8.629
11.201	8.876
11.227	9.446
11.253	8.734
11.279	9.846
11.305	10.052
11.331	10.225
11.357	10.847
11.383	10.64
11.409	11.246
11.435	11.621
11.46	11.479
11.486	12.21
11.512	11.915
11.538	12.235
11.564	13.442
11.59	14.072
11.616	14.41
11.642	14.563
11.668	14.402
11.694	14.866
11.72	15.558
11.746	15.601
11.772	15.485
11.797	15.949
11.823	16.29
11.849	16.162
11.875	17.339
11.901	17.26
11.927	17.812
11.953	18.21
11.979	18.412
12.005	19.092
12.031	19.079
12.057	19.485
12.083	20.19
12.109	21.091
12.134	20.371
12.16	21.175
12.186	22.034
12.212	22.886
12.238	23.112
12.264	23.284
12.29	23.747
12.316	23.943
12.342	23.111
12.368	23.86
12.394	25.211
12.42	25.504
12.446	25.409
12.471	25.554
12.497	26.091
12.523	26.508
12.549	26.829
12.575	27.17
12.601	27.33
12.627	27.808
12.653	28.31
12.679	28.805
12.705	29.057
12.731	27.233
12.757	28.306
12.783	30.099
12.809	32.021
12.834	31.571
12.86	31.626
12.886	31.897
12.912	30.881
12.938	32.398
12.964	33.162
12.99	32.87
13.016	33.474
13.042	33.653
13.068	33.882
13.094	34.286
13.12	35.437
13.146	35.875
13.171	36.207
13.197	36.804
13.223	37.065
13.249	37.196
13.275	37.74
13.301	38.108
13.327	38.34
13.353	38.175
13.379	39.011
13.405	39.581
13.431	40.198
13.457	40.136
13.483	40.335
13.508	40.345
13.534	39.877
13.56	40.568
13.586	40.361
13.612	40.28
13.638	40.532
13.664	39.866
13.69	40.784
13.716	40.566
13.742	40.619
13.768	41.007
13.794	40.656
13.82	40.846
13.845	40.779
13.871	41.181
13.897	41.712
13.923	41.436
13.949	42.186
13.975	42.452
14.001	42.859
14.027	44.103
14.053	44.398
14.079	44.885
14.105	45.07
14.131	45.264
14.157	48.738
14.182	49.414
14.208	50.383
14.234	51.343
14.26	52.18
14.286	53.815
14.312	54.287
14.338	56.01
14.364	57.607
14.39	58.49
14.416	60.283
14.442	61.43
14.468	62.095
14.494	61.371
14.52	62.833
14.545	66.084
14.571	66.152
14.597	65.831
14.623	66.704
14.649	67.685
14.675	67.537
14.701	66.624
14.727	65.841
14.753	64.974
14.779	64.531
14.805	63.513
14.831	61.221
14.857	60.965
14.882	60.048
14.908	59.522
14.934	57.508
14.96	56.327
14.986	55.18
15.012	53.663
15.038	52.695
15.064	51.238
15.09	50.14
15.116	49.137
15.142	47.849
15.168	47.271
15.194	46.039
15.219	44.078
15.245	44.514
15.271	44.207
15.297	44.07
15.323	42.788
15.349	42.082
15.375	41.526
15.401	41.017
15.427	40.981
15.453	40.661
15.479	40.613
15.505	40.755
15.531	40.803
15.556	41.366
15.582	40.85
15.608	41.632
15.634	42.541
15.66	42.826
15.686	43.6
15.712	44.106
15.738	45.196
15.764	46.081
15.79	45.901
15.816	48.056
15.842	48.975
15.868	49.656
15.893	53.018
15.919	54.974
15.945	55.588
15.971	56.605
15.997	57.442
16.023	58.899
16.049	60.645
16.075	60.682
16.101	62.789
16.127	63.464
16.153	64.312
16.179	65.626
16.205	65.582
16.23	66.501
16.256	65.744
16.282	68.836
16.308	70.934
16.334	70.103
16.36	71.227
16.386	71.124
16.412	71.656
16.438	71.974
16.464	71.267
16.49	72.013
16.516	72.036
16.542	71.1
16.568	70.664
16.593	68.86
16.619	69.02
16.645	68.059
16.671	67.385
16.697	67.069
16.723	65.467
16.749	65.28
16.775	64.382
16.801	63.477
16.827	62.255
16.853	60.855
16.879	60.007
16.905	58.751
16.93	56.809
16.956	56.166
16.982	55.638
17.008	53.187
17.034	51.914
17.06	50.441
17.086	49.502
17.112	49.015
17.138	47.615
17.164	46.372
17.19	44.9
17.216	43.721
17.242	42.667
17.267	41.195
17.293	39.896
17.319	38.154
17.345	37.594
17.371	36.867
17.397	34.919
17.423	33.761
17.449	32.434
17.475	31.776
17.501	30.137
17.527	29.006
17.553	27.918
17.579	26.198
17.604	25.529
17.63	25.592
17.656	24.366
17.682	23.594
17.708	22.731
17.734	22.96
17.76	22.147
17.786	20.958
17.812	20.536
17.838	19.414
17.864	19.047
17.89	18.432
17.916	18.201
17.941	17.026
17.967	15.582
17.993	16.15
18.019	15.832
18.045	15.302
18.071	14.959
18.097	14.425
18.123	14.267
18.149	13.686
18.175	12.856
18.201	13.215
18.227	13.318
18.253	13.39
18.279	12.037
18.304	12.303
18.33	13.161
18.356	13.519
18.382	12.549
18.408	12.499
18.434	11.794
18.46	11.527
18.486	10.557
18.512	10.998
18.538	10.401
18.564	10.193
18.59	10.047
18.616	9.231
18.641	9.466
18.667	7.028
18.693	8.268
18.719	8.135
18.745	7.519
18.771	7.828
18.797	6.857
18.823	7.079
18.849	6.702
18.875	5.928
18.901	6.392
18.927	5.651
18.953	6.358
18.978	6.476
19.004	5.967
19.03	5.817
19.056	4.804
19.082	4.939
19.108	4.923
19.134	4.206
19.16	4.664
19.186	4.085
19.212	4.18
19.238	3.175
19.264	3.525
19.29	3.656
19.315	1.996
19.341	3.436
19.367	3.849
19.393	3.055
19.419	3.37
19.445	2.763
19.471	2.924
19.497	3.093
19.523	3.065
19.549	2.858
19.575	3.891
19.601	3.284
19.627	3.735
19.652	3.532
19.678	2.185
19.704	1.642
19.73	3.089
19.756	3.225
19.782	2.892
19.808	2.976
19.834	2.707
19.86	2.559
19.886	2.609
19.912	2.594
19.938	2.122
19.964	2.598
19.989	2.58
20.015	2.415
20.041	2.153
20.067	2.425
20.093	2.439
20.119	2.399
20.145	2.184
20.171	2.8
20.197	3.101
20.223	2.978
20.249	2.604
20.275	2.292
20.301	2.326
20.327	2.26
20.352	2.003
20.378	1.933
20.404	2.092
20.43	2.933
20.456	2.143
20.482	2.184
20.508	2.072
20.534	1.915
20.56	1.992
20.586	1.98
20.612	1.985
20.638	2.005
20.664	1.918
20.689	2.06
20.715	1.694
20.741	1.191
20.767	1.375
20.793	2.625
20.819	2.896
20.845	2.02
20.871	2.047
20.897	1.409
20.923	1.85
20.949	1.156
20.975	1.536
21.001	1.161
21.026	-0.102
21.052	1.744
21.078	1.107
21.104	1.516
21.13	0.935
21.156	0.859
21.182	1.41
21.208	0.679
21.234	1.525
21.26	0.805
21.286	0.783
21.312	1.278
21.338	0.985
21.363	1.573
21.389	1.071
21.415	1.25
21.441	3.048
21.467	2.484
21.493	1.956
21.519	1.59
21.545	1.14
21.571	1.999
21.597	1.395
21.623	1.663
21.649	1.989
21.675	2.137
21.7	3.096
21.726	1.472
21.752	2.941
21.778	3.217
21.804	3.107
21.83	1.913
21.856	2.702
21.882	3.263
21.908	3.477
21.934	3.78
21.96	4.029
21.986	4.245
22.012	4.663
22.037	4.241
22.063	4.432
22.089	4.047
22.115	3.642
22.141	3.32
22.167	2.905
22.193	2.638
22.219	2.78
22.245	2.856
22.271	2.187
22.297	2.364
22.323	1.11
22.349	0.909
22.375	1.797
22.4	1.319
22.426	0.831
22.452	0.728
22.478	0.649
22.504	0.608
22.53	0.696
22.556	0.375
22.582	0.293
22.608	0.31
22.634	0.528
22.66	0.894
22.686	0.059
22.712	-0.639
22.737	-0.634
22.763	0.304
22.789	0.03
22.815	-0.227
22.841	0.457
22.867	0.342
22.893	-0.322
22.919	0.402
22.945	-0.906
22.971	-0.571
22.997	-0.766
23.023	-0.968
23.049	-0.559
23.074	-1.108
23.1	-0.654
23.126	-0.983
23.152	-1.071
23.178	-0.848
23.204	-1.691
23.23	-0.855
23.256	-1.027
23.282	-1.262
23.308	-0.9
23.334	-1.357
23.36	-0.978
23.386	-1.741
23.411	-2.119
23.437	-0.865
23.463	0.061
23.489	-0.404
23.515	-0.587
23.541	-1.194
23.567	-1.108
23.593	-1.633
23.619	-1.142
23.645	-1.317
23.671	-1.718
23.697	-1.17
23.723	-1.587
23.748	-1.221
23.774	-1.902
23.8	-2.15
23.826	-1.175
23.852	-1.4
23.878	-1.338
23.904	-1.359
23.93	-1.728
23.956	-1.115
23.982	-1.743
24.008	-1.49
24.034	-2.198
24.06	-2.349
24.086	-0.321
24.111	-0.622
24.137	-1.082
24.163	-1.286
24.189	-1.494
24.215	-1.443
24.241	-1.527
24.267	-1.346
24.293	-1.762
24.319	-1.837
24.345	-1.623
24.371	-1.473
24.397	-1.2
24.423	-1.948
24.448	-2.794
24.474	-1.175
24.5	-0.88
24.526	-1.399
24.552	-1.49
24.578	-1.575

## Sheet: AdeB_Salipro_2
Numerical Source Data for Supplementary Figure 1
AdeB in Salipro Replicate 2
V [ml]	A280nm [mAU]
0	-22.477
0.026	-1.589
0.052	-2.606
0.078	-1.953
0.104	0.852
0.13	0.044
0.156	-0.78
0.182	-0.09
0.208	-0.151
0.233	-0.869
0.259	0.194
0.285	-0.845
0.311	-0.523
0.337	-0.369
0.363	-0.541
0.389	0.313
0.415	-0.617
0.441	-0.242
0.467	-0.127
0.493	-0.984
0.519	0.416
0.545	0.297
0.571	0.944
0.597	0.382
0.623	-0.609
0.648	-0.184
0.674	-0.853
0.7	-0.304
0.726	-0.349
0.752	-0.83
0.778	-0.305
0.804	-0.637
0.83	-0.469
0.856	-0.556
0.882	-1.106
0.908	-0.185
0.934	-0.747
0.96	-0.421
0.986	-0.36
1.012	-0.885
1.038	-0.254
1.063	-0.563
1.089	-0.118
1.115	-0.149
1.141	0.52
1.167	0.915
1.193	0.719
1.219	0.599
1.245	0.234
1.271	0.45
1.297	-0.116
1.323	0.24
1.349	0.301
1.375	-0.048
1.401	-1.226
1.427	0.065
1.453	0.418
1.479	-0.362
1.504	0.892
1.53	1.149
1.556	0.466
1.582	0.531
1.608	0.38
1.634	0.212
1.66	0.343
1.686	-0.011
1.712	0.001
1.738	0.179
1.764	0.722
1.79	0.958
1.816	-0.128
1.842	0.766
1.868	-0.897
1.894	-1.205
1.919	1.561
1.945	0.761
1.971	0.434
1.997	0.296
2.023	0.131
2.049	0.23
2.075	-0.078
2.101	0.008
2.127	0.285
2.153	-0.178
2.179	0.039
2.205	0.285
2.231	0.143
2.257	0.199
2.283	-0.546
2.309	-0.348
2.334	-0.3
2.36	0.008
2.386	0.604
2.412	0.531
2.438	0.652
2.464	0.224
2.49	-0.098
2.516	-0.441
2.542	-0.239
2.568	-0.965
2.594	-0.045
2.62	-0.375
2.646	-0.467
2.672	0.006
2.698	-0.719
2.724	0.039
2.75	-0.254
2.775	-0.409
2.801	0.149
2.827	-0.512
2.853	-0.056
2.879	-0.51
2.905	-0.573
2.931	-0.069
2.957	-0.82
2.983	0.732
3.009	0.631
3.035	0.481
3.061	0.474
3.087	-0.573
3.113	0.124
3.139	0.196
3.165	-0.206
3.19	0.368
3.216	-0.665
3.242	-0.346
3.268	-1.106
3.294	-2.02
3.32	-0.768
3.346	0.395
3.372	0.388
3.398	0.14
3.424	-0.139
3.45	0.261
3.476	-0.421
3.502	0.102
3.528	-0.239
3.554	-0.385
3.58	0.022
3.605	0.826
3.631	0.745
3.657	0.387
3.683	0.149
3.709	-0.459
3.735	0.855
3.761	0.736
3.787	0.414
3.813	0.171
3.839	-0.03
3.865	0.267
3.891	0.108
3.917	0.271
3.943	0.169
3.969	-0.365
3.995	0.247
4.021	0.627
4.046	0.5
4.072	0.338
4.098	0.463
4.124	0.193
4.15	0.206
4.176	-0.048
4.202	0.548
4.228	1.005
4.254	0.314
4.28	0.435
4.306	0.214
4.332	-0.036
4.358	-0.046
4.384	-0.066
4.41	0.12
4.436	0.192
4.461	0.121
4.487	0.368
4.513	-0.114
4.539	0.156
4.565	0.181
4.591	0.246
4.617	0.282
4.643	0.025
4.669	0.078
4.695	0.349
4.721	0.222
4.747	-0.056
4.773	-0.322
4.799	-0.01
4.825	0.65
4.851	0.898
4.877	0.421
4.902	0.082
4.928	0.235
4.954	0.222
4.98	-0.425
5.006	0.429
5.032	-0.089
5.058	0.178
5.084	0.006
5.11	-2.317
5.136	-0.082
5.162	0.306
5.188	0.003
5.214	0.362
5.24	-0.47
5.266	0.303
5.292	-0.219
5.317	0.126
5.343	0.371
5.369	-0.434
5.395	-0.489
5.421	0.131
5.447	0.547
5.473	1.288
5.499	-0.769
5.525	-0.053
5.551	-0.551
5.577	0.94
5.603	0.527
5.629	-0.402
5.655	-0.137
5.681	-0.459
5.707	-0.13
5.732	0.251
5.758	-0.702
5.784	0.233
5.81	-0.404
5.836	0.227
5.862	0.341
5.888	-0.194
5.914	0.179
5.94	0.267
5.966	0.266
5.992	0.117
6.018	0.456
6.044	1.013
6.07	0.77
6.096	0.894
6.122	0.541
6.148	0.368
6.173	0.123
6.199	0.117
6.225	0.356
6.251	0.277
6.277	0.293
6.303	0.427
6.329	0.146
6.355	0.448
6.381	-0.074
6.407	0.327
6.433	0.409
6.459	0.342
6.485	0.309
6.511	0.269
6.537	0.387
6.563	0.356
6.588	0.345
6.614	0.455
6.64	0.332
6.666	0.908
6.692	1.206
6.718	0.511
6.744	0.802
6.77	0.585
6.796	0.745
6.822	0.577
6.848	0.63
6.874	0.739
6.9	0.321
6.926	-1.748
6.952	0.206
6.978	1.474
7.003	0.418
7.029	0.564
7.055	0.508
7.081	0.328
7.107	0.259
7.133	0.562
7.159	0.345
7.185	0.241
7.211	-0.234
7.237	0.056
7.263	0.034
7.289	0.599
7.315	0.385
7.341	0.524
7.367	0.514
7.393	0.9
7.419	0.659
7.444	0.122
7.47	0.57
7.496	0.388
7.522	-0.111
7.548	0.273
7.574	-0.383
7.6	0.039
7.626	0.45
7.652	0.439
7.678	0.718
7.704	0.041
7.73	0.291
7.756	0.206
7.782	-0.321
7.808	0.196
7.834	0.105
7.859	0.152
7.885	0.533
7.911	0.814
7.937	1.171
7.963	0.799
7.989	0.389
8.015	0.364
8.041	-0.141
8.067	0.229
8.093	0.024
8.119	0.417
8.145	0.587
8.171	0.349
8.197	0.545
8.223	-0.142
8.249	0.874
8.274	1.186
8.3	0.915
8.326	1.198
8.352	0.969
8.378	1.338
8.404	1.668
8.43	1.36
8.456	1.46
8.482	1.598
8.508	1.923
8.534	1.999
8.56	2.077
8.586	2.092
8.612	1.796
8.638	2.117
8.664	2.248
8.69	2.533
8.715	2.162
8.741	0.762
8.767	1.21
8.793	3.023
8.819	2.783
8.845	2.48
8.871	2.316
8.897	2.645
8.923	2.437
8.949	2.559
8.975	2.767
9.001	2.523
9.027	2.153
9.053	2.771
9.079	3.027
9.105	2.811
9.13	3.139
9.156	3.205
9.182	2.335
9.208	5.217
9.234	3.971
9.26	3.84
9.286	3.878
9.312	3.954
9.338	4.111
9.364	4.252
9.39	4.071
9.416	4.142
9.442	4.176
9.468	4.717
9.494	5.219
9.52	4.788
9.545	4.981
9.571	5.113
9.597	5.092
9.623	5.337
9.649	5.051
9.675	5.649
9.701	5.798
9.727	6.143
9.753	7.102
9.779	7.39
9.805	7.194
9.831	7.046
9.857	6.653
9.883	7.44
9.909	7.251
9.935	7.783
9.961	7.96
9.986	7.62
10.012	8.829
10.038	8.047
10.064	8.528
10.09	9.231
10.116	8.778
10.142	9.671
10.168	9.767
10.194	10.208
10.22	10.629
10.246	10.554
10.272	11.213
10.298	10.96
10.324	11.596
10.35	12.368
10.376	12.881
10.401	13.061
10.427	13.176
10.453	13.431
10.479	14.264
10.505	13.891
10.531	14.624
10.557	14.165
10.583	14.409
10.609	16.436
10.635	16.377
10.661	16.777
10.687	16.972
10.713	17.561
10.739	18.182
10.765	18.384
10.791	18.863
10.816	19.149
10.842	20.153
10.868	20.581
10.894	21.036
10.92	21.483
10.946	21.263
10.972	22.426
10.998	22.641
11.024	25.184
11.05	24.938
11.076	24.8
11.102	25.738
11.128	25.963
11.154	26.727
11.18	27.57
11.206	27.907
11.232	29.059
11.257	29.416
11.283	29.758
11.309	30.455
11.335	31.078
11.361	31.73
11.387	31.91
11.413	32.557
11.439	33.334
11.465	33.916
11.491	34.755
11.517	35.264
11.543	35.861
11.569	36.942
11.595	38.171
11.621	38.985
11.647	39.044
11.672	39.744
11.698	40.221
11.724	40.688
11.75	41.636
11.776	42.194
11.802	43.052
11.828	43.356
11.854	43.953
11.88	45.188
11.906	45.627
11.932	46.291
11.958	46.642
11.984	47.544
12.01	48.148
12.036	48.7
12.062	49.581
12.088	50.311
12.113	50.435
12.139	51.31
12.165	51.678
12.191	53.363
12.217	54.52
12.243	54.78
12.269	55.661
12.295	55.696
12.321	55.087
12.347	56.347
12.373	55.218
12.399	54.595
12.425	58.59
12.451	58.84
12.477	59.288
12.503	59.658
12.528	59.693
12.554	60.727
12.58	60.415
12.606	61.728
12.632	61.958
12.658	61.845
12.684	63.114
12.71	63.504
12.736	63.61
12.762	64.721
12.788	63.188
12.814	65.611
12.84	68.687
12.866	68.969
12.892	68.739
12.918	69.117
12.943	70.476
12.969	69.804
12.995	71.884
13.021	72.333
13.047	72.359
13.073	73.337
13.099	73.643
13.125	75.075
13.151	75.218
13.177	75.224
13.203	76.046
13.229	75.619
13.255	75.969
13.281	75.871
13.307	75.556
13.333	75.371
13.359	75.246
13.384	75.227
13.41	74.976
13.436	75.11
13.462	74.191
13.488	73.39
13.514	72.578
13.54	71.849
13.566	71.143
13.592	70.211
13.618	69.412
13.644	68.45
13.67	67.915
13.696	66.82
13.722	66.349
13.748	65.247
13.774	64.239
13.799	63.539
13.825	62.948
13.851	62.317
13.877	61.823
13.903	61.047
13.929	60.821
13.955	60.232
13.981	59.822
14.007	59.522
14.033	59.855
14.059	60.243
14.085	59.832
14.111	60.17
14.137	59.104
14.163	59.388
14.189	60.401
14.214	60.091
14.24	62.176
14.266	63.383
14.292	62.733
14.318	63.999
14.344	64.592
14.37	64.637
14.396	65.473
14.422	66.148
14.448	67.082
14.474	67.5
14.5	67.629
14.526	69.439
14.552	68.742
14.578	69.69
14.604	67.77
14.63	69.723
14.655	71.245
14.681	71.001
14.707	69.297
14.733	68.766
14.759	67.359
14.785	66.6
14.811	66.16
14.837	65.456
14.863	63.452
14.889	62.957
14.915	61.695
14.941	60.924
14.967	59.843
14.993	57.991
15.019	57.349
15.045	55.796
15.07	54.768
15.096	54.131
15.122	52.546
15.148	52.194
15.174	51.24
15.2	50.437
15.226	49.888
15.252	49.039
15.278	49.738
15.304	49.559
15.33	49.229
15.356	49.068
15.382	48.505
15.408	49.651
15.434	49.953
15.46	50.831
15.485	51.927
15.511	52.584
15.537	54.5
15.563	55.653
15.589	57.276
15.615	59.691
15.641	60.631
15.667	63.95
15.693	66.268
15.719	68.572
15.745	72.187
15.771	74.538
15.797	78.346
15.823	81.946
15.849	85.681
15.875	90.736
15.901	95.241
15.926	98.855
15.952	102.633
15.978	106.64
16.004	108.682
16.03	108.996
16.056	115.813
16.082	120.395
16.108	122.181
16.134	124.544
16.16	127.122
16.186	129.285
16.212	131.408
16.238	133.696
16.264	135.357
16.29	136.887
16.316	137.712
16.341	139.156
16.367	139.777
16.393	140.068
16.419	137.263
16.445	137.642
16.471	138.869
16.497	139.944
16.523	137.017
16.549	135.163
16.575	133.704
16.601	131.663
16.627	130.167
16.653	127.977
16.679	126.056
16.705	123.567
16.731	121.424
16.756	119.686
16.782	117.117
16.808	114.075
16.834	111.269
16.86	108.08
16.886	105.058
16.912	102.023
16.938	99.833
16.964	96.731
16.99	93.561
17.016	91.001
17.042	87.844
17.068	85.311
17.094	83.055
17.12	81.094
17.146	79.104
17.172	75.915
17.197	73.018
17.223	70.593
17.249	68.243
17.275	65.189
17.301	62.969
17.327	60.169
17.353	58.06
17.379	55.549
17.405	52.96
17.431	51.268
17.457	48.716
17.483	46.885
17.509	45.038
17.535	42.615
17.561	41.668
17.587	39.529
17.612	38.292
17.638	36.822
17.664	35.075
17.69	34.169
17.716	32.898
17.742	32.1
17.768	30.057
17.794	29.823
17.82	28.391
17.846	25.633
17.872	25.782
17.898	24.711
17.924	23.043
17.95	22.892
17.976	21.573
18.002	21.023
18.027	20.084
18.053	19.143
18.079	18.969
18.105	18.214
18.131	17.268
18.157	17.606
18.183	16.678
18.209	16.414
18.235	14.904
18.261	14.765
18.287	15.543
18.313	15.396
18.339	15.366
18.365	15.407
18.391	14.759
18.417	14.002
18.443	13.732
18.468	13.56
18.494	12.673
18.52	12.464
18.546	11.728
18.572	11.644
18.598	11.674
18.624	10.834
18.65	10.585
18.676	9.629
18.702	9.287
18.728	9.494
18.754	9.336
18.78	9.038
18.806	8.361
18.832	8.432
18.858	7.729
18.883	7.558
18.909	7.532
18.935	7.237
18.961	7.809
18.987	7.572
19.013	6.788
19.039	6.822
19.065	6.374
19.091	6.277
19.117	5.801
19.143	5.692
19.169	5.89
19.195	5.642
19.221	5.585
19.247	5.308
19.273	5.134
19.298	5.194
19.324	4.815
19.35	4.814
19.376	4.796
19.402	4.572
19.428	4.518
19.454	4.485
19.48	4.09
19.506	4.27
19.532	4.125
19.558	4.853
19.584	4.919
19.61	5.266
19.636	4.129
19.662	2.164
19.688	2.396
19.714	5.412
19.739	4.09
19.765	4.073
19.791	3.997
19.817	3.733
19.843	4.103
19.869	3.237
19.895	3.939
19.921	3.234
19.947	3.091
19.973	3.846
19.999	3.069
20.025	3.215
20.051	2.559
20.077	1.402
20.103	3.744
20.129	3.888
20.154	3.345
20.18	3.976
20.206	3.896
20.232	3.959
20.258	3.535
20.284	3.272
20.31	3.139
20.336	2.561
20.362	3.006
20.388	2.607
20.414	3.002
20.44	2.877
20.466	2.395
20.492	2.994
20.518	1.442
20.544	2.433
20.57	3.101
20.595	3.019
20.621	2.789
20.647	2.23
20.673	2.602
20.699	2.949
20.725	2.448
20.751	2.602
20.777	2.707
20.803	3.386
20.829	2.795
20.855	2.515
20.881	2.729
20.907	2.586
20.933	2.446
20.959	2.559
20.985	2.299
21.01	2.494
21.036	2.404
21.062	2.365
21.088	2.621
21.114	1.942
21.14	2.328
21.166	2.135
21.192	2.225
21.218	2.224
21.244	2.043
21.27	2.203
21.296	2.256
21.322	2.121
21.348	2.309
21.374	1.607
21.4	1.518
21.425	2.476
21.451	1.953
21.477	1.028
21.503	1.789
21.529	2.654
21.555	2.407
21.581	1.845
21.607	2.006
21.633	1.912
21.659	1.843
21.685	1.696
21.711	1.838
21.737	1.813
21.763	1.925
21.789	2.235
21.815	1.93
21.841	1.582
21.866	1.508
21.892	-0.341
21.918	2.039
21.944	2.482
21.97	1.763
21.996	1.823
22.022	1.89
22.048	1.849
22.074	2.103
22.1	2.214
22.126	1.214
22.152	0.931
22.178	1.846
22.204	1.205
22.23	1.632
22.256	1.476
22.281	0.976
22.307	1.417
22.333	0.654
22.359	1.106
22.385	1.518
22.411	1.367
22.437	1.413
22.463	1.193
22.489	1.244
22.515	1.431
22.541	1.002
22.567	1.282
22.593	0.976
22.619	1.264
22.645	2.044
22.671	1.791
22.696	1.799
22.722	1.363
22.748	1.03
22.774	1.135
22.8	0.915
22.826	1.365
22.852	0.807
22.878	1.111
22.904	1.391
22.93	0.729
22.956	1.21
22.982	0.602
23.008	0.864
23.034	1.139
23.06	0.84
23.086	1.108
23.112	0.84
23.137	0.975
23.163	1.137
23.189	1.216
23.215	1.363
23.241	2.107
23.267	1.956
23.293	-0.172
23.319	1.89
23.345	2.418
23.371	2.057
23.397	1.654
23.423	1.382
23.449	1.652
23.475	1.543
23.501	1.527
23.527	1.719
23.552	1.436
23.578	1.739
23.604	1.576
23.63	2.136
23.656	2.243
23.682	0.389
23.708	-0.659
23.734	1.716
23.76	2.142
23.786	1.357
23.812	1.224
23.838	1.336
23.864	1.736
23.89	2.114
23.916	1.468
23.942	1.076
23.967	1.513
23.993	1.354
24.019	1.493
24.045	1.59
24.071	1.402
24.097	1.613
24.123	1.329
24.149	0.657
24.175	0.886
24.201	1.172
24.227	1.491
24.253	1.41
24.279	1.488
24.305	1.235
24.331	1.465
24.357	1.41
24.383	1.191
24.408	1.219
24.434	1.455
24.46	1.288
24.486	2.016
24.512	1.869
24.538	1.663
24.564	1.867
24.59	1.241

## Sheet: AdeB_Salipro_3
Numerical Source Data for Supplementary Figure 1
AdeB in Salipro Replicate 3
V [ml]	A280nm [mAU]
0	-22.355
0.026	0.294
0.052	-0.784
0.078	-0.603
0.104	-1.778
0.13	0.255
0.156	1.236
0.182	-0.234
0.208	-0.005
0.233	-0.852
0.259	-0.19
0.285	-0.686
0.311	-0.697
0.337	-0.327
0.363	-1.068
0.389	-0.434
0.415	-0.738
0.441	-0.873
0.467	-0.529
0.493	-1.036
0.519	-0.537
0.545	-0.942
0.571	-0.843
0.597	-0.493
0.623	-0.688
0.648	-0.721
0.674	-1.132
0.7	-1.091
0.726	-0.079
0.752	0.193
0.778	0.073
0.804	-0.251
0.83	-0.29
0.856	-0.506
0.882	-1.808
0.908	-0.368
0.934	-0.744
0.96	-1.049
0.986	-0.49
1.012	-1.087
1.038	0.104
1.063	-0.298
1.089	-2.157
1.115	-1.084
1.141	-0.289
1.167	-0.307
1.193	-0.547
1.219	-0.826
1.245	-0.433
1.271	-1.216
1.297	-0.421
1.323	0.019
1.349	-0.001
1.375	-0.045
1.401	-0.696
1.427	-0.442
1.453	-0.589
1.479	-0.838
1.504	-0.324
1.53	-1.12
1.556	-0.452
1.582	-0.709
1.608	-0.839
1.634	-0.517
1.66	-1.181
1.686	-0.511
1.712	-0.87
1.738	-0.922
1.764	-0.248
1.79	-0.966
1.816	-0.426
1.842	-1.751
1.868	-0.353
1.894	0.864
1.919	0.433
1.945	0.447
1.971	-0.421
1.997	-0.038
2.023	-0.519
2.049	-0.424
2.075	-0.321
2.101	-0.597
2.127	-0.527
2.153	-0.582
2.179	-0.471
2.205	-0.434
2.231	-0.617
2.257	-0.439
2.283	-0.564
2.309	-0.444
2.334	-0.674
2.36	-0.934
2.386	-0.087
2.412	-0.614
2.438	-0.998
2.464	-0.689
2.49	-0.811
2.516	-0.554
2.542	-0.272
2.568	0.448
2.594	0.031
2.62	-0.363
2.646	-0.31
2.672	-0.583
2.698	-0.853
2.724	-0.264
2.75	-0.074
2.775	-0.87
2.801	-0.484
2.827	-1.526
2.853	-0.479
2.879	0.583
2.905	-0.651
2.931	-0.572
2.957	-0.616
2.983	-0.62
3.009	-0.671
3.035	-0.511
3.061	-0.851
3.087	-0.876
3.113	-0.759
3.139	-0.78
3.165	-0.165
3.19	-0.263
3.216	-0.388
3.242	-0.168
3.268	-0.682
3.294	-1.179
3.32	-0.545
3.346	-0.954
3.372	-0.731
3.398	-0.597
3.424	-1.167
3.45	-0.339
3.476	-0.809
3.502	-0.397
3.528	-0.35
3.554	-2.119
3.58	-2.354
3.605	-1.959
3.631	-0.205
3.657	-0.565
3.683	-1.408
3.709	-0.935
3.735	-1.142
3.761	-0.612
3.787	0.112
3.813	-0.567
3.839	-0.237
3.865	-1.044
3.891	-0.885
3.917	-0.737
3.943	-1.377
3.969	-0.677
3.995	-1.133
4.021	-0.807
4.046	-0.765
4.072	-1.026
4.098	-0.705
4.124	-1.597
4.15	-1.418
4.176	-0.901
4.202	-1.158
4.228	-0.632
4.254	-1.086
4.28	-1.033
4.306	-0.935
4.332	-0.933
4.358	-0.834
4.384	0.062
4.41	0.179
4.436	-0.117
4.461	0.459
4.487	-0.145
4.513	-0.575
4.539	-1.245
4.565	-3.468
4.591	-0.628
4.617	0.336
4.643	-0.58
4.669	-0.743
4.695	-0.786
4.721	-0.812
4.747	-0.945
4.773	-0.853
4.799	-0.916
4.825	-0.869
4.851	-0.874
4.876	-0.858
4.902	-0.85
4.928	-0.927
4.954	-0.989
4.98	-0.875
5.006	-0.087
5.032	-0.232
5.058	-0.31
5.084	-0.408
5.11	-0.818
5.136	-0.838
5.162	-1.09
5.188	-1.332
5.214	-0.638
5.24	-0.551
5.266	-0.588
5.292	-1.443
5.317	-2.29
5.343	-0.011
5.369	-0.5
5.395	-1.028
5.421	-1.25
5.447	-0.951
5.473	-1.235
5.499	-1.043
5.525	-1.236
5.551	-1.244
5.577	-1.129
5.603	-0.672
5.629	-0.172
5.655	-0.691
5.681	-0.786
5.707	-1.154
5.732	-1.055
5.758	-1.64
5.784	-1.023
5.81	-1.196
5.836	-1.37
5.862	-1.075
5.888	-2.632
5.914	-1.357
5.94	-1.129
5.966	-1.486
5.992	-1.011
6.018	-1.722
6.044	-1.26
6.07	-1.197
6.096	-1.378
6.122	-1.013
6.148	-2.309
6.173	-1.115
6.199	-0.928
6.225	-0.84
6.251	-0.507
6.277	-1.956
6.303	-1.535
6.329	-0.203
6.355	-1.326
6.381	-0.87
6.407	-1.644
6.433	-1.183
6.459	-1.251
6.485	-1.63
6.511	-1.151
6.537	-1.719
6.563	-1.196
6.588	-1.437
6.614	-1.778
6.64	-1.245
6.666	-1.831
6.692	-1.232
6.718	-1.089
6.744	-1.463
6.77	-1.374
6.796	-1.414
6.822	-1.355
6.848	-0.518
6.874	-0.346
6.9	-1.034
6.926	-0.916
6.952	-0.876
6.978	-1.064
7.003	-1.292
7.029	-1.327
7.055	-2.374
7.081	-0.522
7.107	-0.17
7.133	-1.054
7.159	-1.219
7.185	-1.019
7.211	-1.434
7.237	-1.271
7.263	-1.194
7.289	-1.279
7.315	-1.305
7.341	-1.128
7.367	-1.379
7.393	-1.209
7.419	-1.413
7.444	-1.026
7.47	-0.31
7.496	-0.742
7.522	-0.605
7.548	-0.829
7.574	-1.132
7.6	-1.112
7.626	-1.451
7.652	-2.035
7.678	-1.287
7.704	-1.229
7.73	-1.21
7.756	-1.344
7.782	-1.198
7.808	-1.536
7.834	-1.311
7.859	-1.051
7.885	-1.284
7.911	-1.285
7.937	-0.935
7.963	-0.092
7.989	-0.439
8.015	0.672
8.041	0.735
8.067	1.043
8.093	5.296
8.119	5.665
8.145	6.839
8.171	7.399
8.197	9.675
8.223	10.673
8.249	12.561
8.274	14.594
8.3	15.175
8.326	17.238
8.352	18.088
8.378	19.164
8.404	20.623
8.43	20.622
8.456	22.445
8.482	23.077
8.508	23.861
8.534	25.298
8.56	25.155
8.586	26.819
8.612	27.136
8.638	27.831
8.664	29.038
8.69	29.46
8.715	31.848
8.741	31.701
8.767	32.549
8.793	32.587
8.819	30.733
8.845	31.505
8.871	33.899
8.897	33.207
8.923	33.842
8.949	33.266
8.975	34.214
9.001	33.657
9.027	33.905
9.053	34.11
9.079	33.661
9.105	34.18
9.13	33.895
9.156	33.83
9.182	34.028
9.208	33.458
9.234	33.723
9.26	33.668
9.286	34.376
9.312	34.558
9.338	34.811
9.364	34.237
9.39	33.896
9.416	33.608
9.442	33.794
9.468	34.532
9.494	33.671
9.52	33.759
9.545	34.002
9.571	33.79
9.597	34.071
9.623	33.798
9.649	33.773
9.675	34.2
9.701	33.902
9.727	33.673
9.753	34.307
9.779	33.914
9.805	33.249
9.831	31.379
9.857	33.351
9.883	35.434
9.909	35.146
9.935	35.264
9.961	34.662
9.986	34.779
10.012	34.832
10.038	34.663
10.064	34.942
10.09	34.746
10.116	35.083
10.142	35.481
10.168	35.242
10.194	35.435
10.22	35.718
10.246	35.949
10.272	36.231
10.298	36.148
10.324	36.563
10.35	36.506
10.376	36.937
10.401	37.053
10.427	37.012
10.453	37.307
10.479	37.437
10.505	37.797
10.531	38.848
10.557	39.203
10.583	38.971
10.609	39.108
10.635	38.316
10.661	40.584
10.687	40.72
10.713	39.32
10.739	40.786
10.765	40.283
10.791	40.93
10.816	41.514
10.842	41.081
10.868	42.111
10.894	41.882
10.92	42.444
10.946	42.972
10.972	42.7
10.998	43.481
11.024	43.072
11.05	44.061
11.076	44.72
11.102	44.389
11.128	45.725
11.154	46.5
11.18	46.52
11.206	46.993
11.232	46.147
11.257	47.394
11.283	47.322
11.309	47.763
11.335	48.408
11.361	48.068
11.387	49.239
11.413	49.104
11.439	49.577
11.465	50.349
11.491	50.022
11.517	51.261
11.543	51.687
11.569	52.083
11.595	52.134
11.621	51.152
11.647	50.471
11.672	52.401
11.698	54.93
11.724	54.357
11.75	54.756
11.776	55.386
11.802	55.779
11.828	55.883
11.854	56.42
11.88	56.416
11.906	56.618
11.932	56.766
11.958	57.119
11.984	58.051
12.01	57.889
12.036	58.56
12.062	59.137
12.087	59.613
12.113	60.059
12.139	60.425
12.165	60.789
12.191	61.236
12.217	61.112
12.243	61.986
12.269	62.478
12.295	62.951
12.321	63.522
12.347	64.127
12.373	65.097
12.399	64.78
12.425	63.342
12.451	63.672
12.477	67.307
12.503	67.701
12.528	66.366
12.554	67.604
12.58	68.048
12.606	68.327
12.632	69.015
12.658	69.525
12.684	70.056
12.71	70.851
12.736	71.165
12.762	71.819
12.788	72.236
12.814	72.551
12.84	73.292
12.866	73.604
12.892	74.491
12.918	74.692
12.943	75.69
12.969	76.54
12.995	78.305
13.021	78.668
13.047	78.14
13.073	79.863
13.099	80.315
13.125	81.126
13.151	82.042
13.177	81.947
13.203	83.739
13.229	84.371
13.255	85.205
13.281	86.827
13.307	86.651
13.333	88.714
13.358	90.239
13.384	91.039
13.41	92.56
13.436	91.395
13.462	91.426
13.488	95.246
13.514	97.719
13.54	97.958
13.566	98.605
13.592	100.951
13.618	102.753
13.644	103.872
13.67	104.821
13.696	105.704
13.722	107.11
13.748	108.376
13.774	109.656
13.799	111.931
13.825	112.602
13.851	114.98
13.877	116.335
13.903	117.774
13.929	120.302
13.955	121.388
13.981	123.71
14.007	125.814
14.033	126.937
14.059	129.809
14.085	130.384
14.111	133.857
14.137	136.597
14.163	138.562
14.189	140.891
14.214	143.118
14.24	145.386
14.266	147.52
14.292	152.977
14.318	154.69
14.344	155.969
14.37	158.766
14.396	161.263
14.422	164.173
14.448	166.386
14.474	168.969
14.5	171.62
14.526	174.103
14.552	176.542
14.578	178.691
14.604	180.866
14.629	182.614
14.655	184.686
14.681	186.349
14.707	187.637
14.733	189.173
14.759	189.942
14.785	190.658
14.811	191.428
14.837	193.214
14.863	193.44
14.889	193.189
14.915	192.714
14.941	192.569
14.967	191.26
14.993	190.196
15.019	189.335
15.045	187.934
15.07	185.919
15.096	184.932
15.122	181.722
15.148	180.492
15.174	178.176
15.2	174.612
15.226	172.406
15.252	167.748
15.278	162.796
15.304	162.249
15.33	158.971
15.356	155.262
15.382	151.409
15.408	147.709
15.434	144.374
15.46	141.414
15.485	137.273
15.511	132.84
15.537	129.296
15.563	125.339
15.589	121.696
15.615	117.791
15.641	114.214
15.667	110.737
15.693	107.146
15.719	103.771
15.745	100.096
15.771	96.967
15.797	93.811
15.823	90.595
15.849	87.323
15.875	84.419
15.9	81.002
15.926	78.786
15.952	76.259
15.978	73.212
16.004	70.029
16.03	67.037
16.056	64.44
16.082	61.879
16.108	62.852
16.134	60.174
16.16	57.169
16.186	55.25
16.212	53.119
16.238	50.987
16.264	49.82
16.29	47.847
16.316	46.263
16.341	45.003
16.367	43.101
16.393	42.266
16.419	40.793
16.445	39.387
16.471	38.285
16.497	36.778
16.523	36.051
16.549	34.794
16.575	33.548
16.601	32.775
16.627	32.429
16.653	31.49
16.679	30.937
16.705	30.502
16.731	29.342
16.756	28.995
16.782	27.788
16.808	27.085
16.834	26.339
16.86	25.047
16.886	25.047
16.912	24.283
16.938	23.212
16.964	22.946
16.99	23.033
17.016	20.804
17.042	18.452
17.068	18.46
17.094	18.874
17.12	20.709
17.146	20.544
17.171	19.621
17.197	19.213
17.223	18.851
17.249	18.49
17.275	18.668
17.301	18.472
17.327	18.094
17.353	17.863
17.379	17.357
17.405	17.217
17.431	17.038
17.457	17.148
17.483	17.093
17.509	17.274
17.535	17.375
17.561	17.794
17.587	18.006
17.612	18.192
17.638	18.323
17.664	18.847
17.69	19.09
17.716	18.846
17.742	19.407
17.768	19.85
17.794	20.114
17.82	19.85
17.846	19.321
17.872	17.37
17.898	18.97
17.924	21.099
17.95	19.88
17.976	19.186
18.002	18.371
18.027	18.425
18.053	17.838
18.079	18.525
18.105	18.335
18.131	17.766
18.157	18.189
18.183	17.919
18.209	18.464
18.235	17.999
18.261	17.887
18.287	18.607
18.313	18.435
18.339	18.376
18.365	18.742
18.391	18.526
18.417	18.728
18.443	18.155
18.468	18.158
18.494	17.785
18.52	18.418
18.546	18.015
18.572	17.52
18.598	16.575
18.624	15.859
18.65	14.796
18.676	14.31
18.702	14.128
18.728	13.706
18.754	13.233
18.78	11.42
18.806	11.388
18.832	10.701
18.858	11.427
18.883	10.402
18.909	9.113
18.935	10.307
18.961	9.545
18.987	8.964
19.013	8.613
19.039	8.167
19.065	7.539
19.091	7.426
19.117	7.572
19.143	7.596
19.169	7.267
19.195	6.904
19.221	6.474
19.247	5.899
19.273	5.706
19.298	5.448
19.324	5.218
19.35	5.08
19.376	4.852
19.402	4.633
19.428	4.631
19.454	4.357
19.48	4.323
19.506	4.133
19.532	3.758
19.558	3.891
19.584	4.054
19.61	4.38
19.636	4.348
19.662	3.851
19.688	2.187
19.714	1.734
19.739	4.664
19.765	4.56
19.791	3.942
19.817	3.754
19.843	3.556
19.869	3.204
19.895	3.195
19.921	3.082
19.947	3.227
19.973	3.034
19.999	2.809
20.025	2.891
20.051	2.872
20.077	2.875
20.103	2.911
20.129	2.86
20.154	2.373
20.18	2.408
20.206	2.407
20.232	2.407
20.258	2.107
20.284	1.749
20.31	1.67
20.336	2.382
20.362	2.982
20.388	3.102
20.414	2.679
20.44	2.091
20.466	1.547
20.492	1.893
20.518	1.554
20.544	1.449
20.569	1.576
20.595	0.63
20.621	2.021
20.647	1.473
20.673	0.708
20.699	0.345
20.725	0.377
20.751	2.505
20.777	1.9
20.803	1.098
20.829	1.124
20.855	0.021
20.881	0.948
20.907	0.684
20.933	0.588
20.959	1.078
20.985	1.571
21.01	1.195
21.036	1.258
21.062	1.036
21.088	0.74
21.114	0.172
21.14	0.767
21.166	0.39
21.192	0.325
21.218	0.651
21.244	0.375
21.27	0.814
21.296	0.679
21.322	0.633
21.348	0.748
21.374	-0.214
21.4	0.858
21.425	0.94
21.451	0.708
21.477	0.654
21.503	-0.613
21.529	-0.085
21.555	1.635
21.581	1.785
21.607	1.503
21.633	1.375
21.659	1.007
21.685	0.885
21.711	1.102
21.737	0.917
21.763	0.873
21.789	0.79
21.815	0.809
21.84	0.612
21.866	0.552
21.892	0.819
21.918	0.817
21.944	0.756
21.97	0.892
21.996	0.73
22.022	0.932
22.048	0.445
22.074	0.478
22.1	0.371
22.126	0.08
22.152	0.707
22.178	-0.014
22.204	1.242
22.23	1.337
22.256	0.61
22.281	0.599
22.307	0.422
22.333	0.669
22.359	0.714
22.385	0.096
22.411	-1.059
22.437	-0.516
22.463	-0.777
22.489	0.43
22.515	0.115
22.541	-0.138
22.567	0.484
22.593	0.78
22.619	0.225
22.645	0.226
22.671	-0.025
22.696	-0.27
22.722	-0.369
22.748	-0.27
22.774	-0.618
22.8	-0.148
22.826	0.53
22.852	0.638
22.878	0.606
22.904	-0.057
22.93	-0.626
22.956	-0.304
22.982	-0.22
23.008	-0.849
23.034	-0.18
23.06	-0.586
23.086	-0.497
23.111	0.244
23.137	-0.609
23.163	-0.187
23.189	-1.356
23.215	-0.26
23.241	0.206
23.267	-0.618
23.293	-0.097
23.319	-2.146
23.345	-0.977
23.371	1.157
23.397	-1.125
23.423	0.504
23.449	0.71
23.475	0.352
23.501	0.063
23.527	-0.507
23.552	-0.113
23.578	-0.743
23.604	-0.505
23.63	-0.227
23.656	-0.8
23.682	-0.252
23.708	-1.144
23.734	-0.609
23.76	-0.265
23.786	-0.88
23.812	-0.371
23.838	-0.71
23.864	-0.684
23.89	-0.218
23.916	-1.056
23.942	-0.397
23.967	-0.035
23.993	-0.861
24.019	-0.387
24.045	0.476
24.071	0.389
24.097	0.296
24.123	0.037
24.149	-0.301
24.175	-0.021
24.201	-0.009
24.227	-0.663
24.253	-0.005
24.279	-0.252
24.305	-0.571
24.331	-1.658
24.357	-1.076
24.382	0.437
24.408	0.288
24.434	-0.155
24.46	-0.523
24.486	-0.574
24.512	-0.399
24.538	-0.383
24.564	-0.38
