# Supplementary material for: Structural and functional analysis of the promiscuous AcrB and AdeB efflux pumps suggests different drug binding mechanisms
Source: Nat Commun. 2021 Nov 25;12:6919. doi: 10.1038/s41467-021-27146-2 (PMC8617272; doi:10.1038/s41467-021-27146-2)
Supplement: Supplementary file 4 — Source Data [file 41467_2021_27146_MOESM4_ESM.zip › Numerical Source Data for Supplementary Figure 3C.xlsx]

## Sheet: Tabelle1
resolution (1/A)	FSC corrected	FSC unmasked maps	FSC masked maps	FSC phase randomized masked maps
0.001001	1	1	1	1
0.00372	0.999999	0.999872	0.999999	0.999999
0.00744	0.999993	0.999742	0.999993	0.999994
0.011161	0.999946	0.999136	0.999946	0.999949
0.014881	0.999932	0.998902	0.999932	0.999931
0.018601	0.999868	0.998116	0.999868	0.999871
0.022321	0.999774	0.997399	0.999774	0.999786
0.026042	0.999394	0.996272	0.999394	0.999428
0.029762	0.999441	0.997035	0.999441	0.999463
0.033482	0.999148	0.994155	0.999148	0.999146
0.037202	0.998544	0.989013	0.998544	0.99855
0.040923	0.998267	0.985437	0.998267	0.998251
0.044643	0.997436	0.976732	0.997436	0.997477
0.048363	0.995791	0.966228	0.995791	0.995904
0.052083	0.994483	0.960173	0.994483	0.994703
0.055804	0.994648	0.957313	0.994648	0.994715
0.059524	0.993809	0.953553	0.993809	0.993788
0.063244	0.991252	0.946732	0.991252	0.991332
0.066964	0.991693	0.951301	0.991693	0.991872
0.070685	0.99106	0.939545	0.99106	0.991209
0.074405	0.989968	0.933045	0.989968	0.990208
0.078125	0.990313	0.939026	0.990313	0.990522
0.081845	0.989065	0.932636	0.989065	0.989263
0.085565	0.988528	0.929671	0.988528	0.988801
0.089286	0.989543	0.934045	0.989543	0.989769
0.093006	0.989871	0.938658	0.989871	0.989965
0.096726	0.988899	0.936504	0.988899	0.989005
0.100446	0.98613	0.92101	0.98613	0.986408
0.104167	0.98436	0.912158	0.98436	0.984452
0.107887	0.982471	0.900756	0.982471	0.982403
0.111607	0.978442	0.886123	0.978442	0.978931
0.115327	0.973013	0.862059	0.973013	0.973722
0.119048	0.969347	0.845399	0.969347	0.968656
0.122768	0.963715	0.821187	0.963715	0.9517
0.126488	0.952283	0.774331	0.952283	0.871209
0.130208	0.943242	0.742112	0.943242	0.48736
0.133929	0.919531	0.711049	0.933203	0.169908
0.137649	0.90625	0.665708	0.920549	0.152525
0.141369	0.888787	0.620722	0.902515	0.123436
0.145089	0.867073	0.563666	0.880949	0.104388
0.14881	0.850041	0.51746	0.861533	0.076637
0.15253	0.836564	0.488367	0.84828	0.071684
0.15625	0.82024	0.455531	0.83313	0.071703
0.15997	0.789037	0.415714	0.803581	0.068939
0.16369	0.762965	0.385123	0.782672	0.083141
0.167411	0.749583	0.357677	0.767925	0.073245
0.171131	0.753532	0.36094	0.767853	0.058107
0.174851	0.740411	0.347553	0.752352	0.046001
0.178571	0.715958	0.335407	0.733443	0.061556
0.182292	0.724262	0.33977	0.743019	0.068026
0.186012	0.746003	0.362251	0.756152	0.03996
0.189732	0.751622	0.354999	0.758441	0.027452
0.193452	0.740105	0.350047	0.745508	0.020791
0.197173	0.730521	0.337666	0.73419	0.013618
0.200893	0.737523	0.331213	0.736595	-0.00354
0.204613	0.729422	0.333149	0.729951	0.001957
0.208333	0.71138	0.316338	0.715597	0.01461
0.212054	0.691048	0.306659	0.693698	0.008577
0.215774	0.665689	0.267135	0.667081	0.004163
0.219494	0.637781	0.253229	0.637793	3.47698e-05
0.223214	0.620574	0.233087	0.616961	-0.00952
0.226935	0.573832	0.184318	0.570442	-0.00795
0.230655	0.49326	0.15715	0.497617	0.008598
0.234375	0.440356	0.130475	0.442906	0.004556
0.238095	0.396241	0.102169	0.39451	-0.00287
0.241815	0.349439	0.088029	0.350829	0.002138
0.245536	0.308297	0.068415	0.306734	-0.00226
0.249256	0.262984	0.053896	0.26148	-0.00204
0.252976	0.215047	0.044827	0.216405	0.001731
0.256696	0.176688	0.042793	0.180143	0.004197
0.260417	0.144859	0.033255	0.151511	0.007779
0.264137	0.111322	0.027468	0.120453	0.010274
0.267857	0.08252	0.013453	0.090052	0.00821
0.271577	0.073388	0.021752	0.070819	-0.00277
0.275298	0.056625	0.005259	0.051049	-0.00591
0.279018	0.034219	0.003322	0.041917	0.00797
0.282738	0.00381	0.007254	0.018729	0.014976
0.286458	-0.0025	-0.000890372	0.010996	0.013459
0.290179	0.007988	0.002318	0.019586	0.011691
0.293899	0.023211	-0.000127496	0.03669	0.013799
0.297619	0.019054	-0.0022	0.022084	0.003089
0.301339	0.007024	-0.00495	-0.0035	-0.0106
0.30506	0.013881	0.001404	-0.0019	-0.01601
0.30878	0.023147	0.009718	0.014062	-0.0093
0.3125	0.029969	0.000982122	0.019672	-0.01062
0.31622	0.016876	-0.00111	0.01298	-0.00396
0.31994	0.012759	-0.00356	0.013451	0.000700341
0.323661	0.006629	-0.00855	0.00164	-0.00502
0.327381	-0.01167	-0.00531	-0.01185	-0.000175453
0.331101	-0.00822	-0.00116	-0.00324	0.004947
0.334821	0.003633	-0.00278	0.001233	-0.00241
0.338542	0.014118	-0.000579706	0.00090301	-0.0134
0.342262	0.028537	0.009883	0.007734	-0.02141
0.345982	0.025967	0.004738	0.014918	-0.01134
0.349702	0.001274	0.003481	0.003384	0.002113
0.353423	-0.00627	0.00113	-0.00482	0.00144
0.357143	-0.01613	-0.00015799	-0.00883	0.00719
0.360863	-0.01232	-0.003	-0.00556	0.006676
0.364583	-0.00756	-0.00493	-0.00353	0.003999
0.368304	-0.03306	-0.00826	-0.02396	0.008808
0.372024	-0.02436	0.000475543	-0.0118	0.012264
0.375744	-0.01286	-0.000176044	0.004111	0.016758
0.379464	-0.00877	-0.000201483	0.007845	0.016468
0.383185	-0.00744	-0.000547849	0.002579	0.009946
0.386905	-0.00279	0.00129	0.002283	0.005056
0.390625	0.000511258	0.001534	0.010811	0.010305
0.394345	-0.01314	0.004718	0.004296	0.017214
0.398065	-0.00765	0.001941	0.007547	0.015078
0.401786	0.007067	-0.000712209	0.016743	0.009745
0.405506	0.000583123	0.004724	0.009918	0.009341
0.409226	-0.00176	0.006629	0.00745	0.00919
0.412946	0.005818	0.003377	0.007234	0.001424
0.416667	0.018129	0.0004442	0.018743	0.000625821
0.420387	0.019296	0.00207	0.016061	-0.0033
0.424107	0.014048	-0.00276	0.011255	-0.00283
0.427827	0.01109	0.000743496	0.015458	0.004416
0.431548	0.000930376	-0.000459921	0.006308	0.005383
0.435268	0.003247	-0.0044	0.004864	0.001623
0.438988	0.006203	0.00224	0.0052	-0.00101
0.442708	-0.00816	-0.00675	-0.00348	0.004644
0.446429	-0.0067	0.00015954	-0.00461	0.002073
0.450149	-0.00118	-0.0024	0.001677	0.002857
0.453869	-0.000208945	-0.00127	0.001951	0.002159
0.457589	-0.000496268	-0.0016	-0.000507564	-1.12899e-05
0.46131	-0.00123	-0.00301	-0.00848	-0.00724
0.46503	0.011695	-0.00271	-0.000720704	-0.01256
0.46875	0.021903	0.002235	0.015188	-0.00687
0.47247	-0.00373	0.001606	0.003949	0.007654
0.47619	-0.01059	-0.00356	-0.00457	0.00596
