# Supplementary material for: Structural and functional analysis of the promiscuous AcrB and AdeB efflux pumps suggests different drug binding mechanisms
Source: Nat Commun. 2021 Nov 25;12:6919. doi: 10.1038/s41467-021-27146-2 (PMC8617272; doi:10.1038/s41467-021-27146-2)
Supplement: Supplementary file 4 — Source Data [file 41467_2021_27146_MOESM4_ESM.zip › Numerical Source Data for Supplementary Figure 3B.xlsx]

## Sheet: Tabelle1
resolution (1/A)	FSC corrected	FSC unmasked maps	FSC masked maps	FSC phase randomized masked maps
0.001001	1	1	1	1
0.00372	1	0.999727	1	1
0.00744	0.999999	0.999683	0.999999	0.999999
0.011161	0.999992	0.999272	0.999992	0.999993
0.014881	0.999954	0.998674	0.999954	0.999956
0.018601	0.999817	0.99632	0.999817	0.999823
0.022321	0.999782	0.996307	0.999782	0.999777
0.026042	0.9997	0.994959	0.9997	0.9997
0.029762	0.999552	0.995044	0.999552	0.999571
0.033482	0.999203	0.990563	0.999203	0.999233
0.037202	0.998741	0.982726	0.998741	0.998739
0.040923	0.998567	0.975754	0.998567	0.998572
0.044643	0.997769	0.967161	0.997769	0.997904
0.048363	0.996846	0.962873	0.996846	0.997013
0.052083	0.995655	0.949805	0.995655	0.995713
0.055804	0.995733	0.945554	0.995733	0.995869
0.059524	0.995079	0.938449	0.995079	0.995263
0.063244	0.993356	0.933303	0.993356	0.993575
0.066964	0.992555	0.934118	0.992555	0.992825
0.070685	0.992478	0.926638	0.992478	0.992724
0.074405	0.99194	0.91882	0.99194	0.992173
0.078125	0.991219	0.916819	0.991219	0.99153
0.081845	0.990287	0.909613	0.990287	0.990434
0.085565	0.989442	0.906702	0.989442	0.989683
0.089286	0.989002	0.902186	0.989002	0.989534
0.093006	0.98856	0.903837	0.98856	0.989257
0.096726	0.987654	0.899557	0.987654	0.988049
0.100446	0.985966	0.888879	0.985966	0.986214
0.104167	0.983119	0.874704	0.983119	0.983568
0.107887	0.980098	0.858657	0.980098	0.981014
0.111607	0.977369	0.843159	0.977369	0.9783
0.115327	0.972091	0.818036	0.972091	0.971436
0.119048	0.965563	0.800076	0.965563	0.95702
0.122768	0.957448	0.755587	0.957448	0.912163
0.126488	0.948936	0.710919	0.948936	0.761904
0.130208	0.878078	0.664545	0.937487	0.487267
0.133929	0.883102	0.62339	0.928301	0.386651
0.137649	0.875734	0.57422	0.916681	0.329511
0.141369	0.868247	0.530832	0.897371	0.221047
0.145089	0.850477	0.470293	0.877771	0.182545
0.14881	0.822449	0.432592	0.857208	0.195768
0.15253	0.803876	0.382636	0.836196	0.164795
0.15625	0.783757	0.346016	0.809133	0.117347
0.15997	0.750968	0.309787	0.775556	0.098736
0.16369	0.721038	0.288871	0.751041	0.107555
0.167411	0.698643	0.252046	0.732952	0.113848
0.171131	0.696163	0.253203	0.719965	0.078337
0.174851	0.686847	0.222827	0.701048	0.045347
0.178571	0.665048	0.220265	0.684377	0.057705
0.182292	0.671009	0.218851	0.686207	0.046196
0.186012	0.684167	0.236412	0.693371	0.029142
0.189732	0.681858	0.236005	0.688404	0.020575
0.193452	0.677607	0.23536	0.685423	0.024244
0.197173	0.670324	0.231913	0.678081	0.023531
0.200893	0.657044	0.218682	0.667212	0.029648
0.204613	0.642243	0.214079	0.650529	0.023161
0.208333	0.631973	0.205798	0.638603	0.018014
0.212054	0.604014	0.186911	0.613562	0.024112
0.215774	0.57258	0.162189	0.580193	0.017813
0.219494	0.539627	0.148898	0.549549	0.021551
0.223214	0.507762	0.14594	0.515978	0.016692
0.226935	0.469312	0.104494	0.476357	0.013276
0.230655	0.410557	0.081819	0.413634	0.00522
0.234375	0.34309	0.064116	0.350685	0.011562
0.238095	0.299158	0.05017	0.306956	0.011127
0.241815	0.271975	0.050673	0.280115	0.011181
0.245536	0.233085	0.043326	0.252531	0.025357
0.249256	0.182711	0.027164	0.207743	0.030629
0.252976	0.144627	0.012801	0.164805	0.02359
0.256696	0.121797	0.024801	0.126128	0.004931
0.260417	0.123217	0.026753	0.124863	0.001877
0.264137	0.104836	0.020267	0.119695	0.016599
0.267857	0.065117	0.00421	0.079372	0.015247
0.271577	0.035557	0.007222	0.050296	0.015282
0.275298	0.032227	-0.00119	0.043134	0.01127
0.279018	0.027096	0.001492	0.035981	0.009132
0.282738	0.008439	-0.000560131	0.01769	0.009329
0.286458	-0.01011	0.00073429	-0.00216	0.007864
0.290179	-0.01951	0.003004	-1.36239e-05	0.019121
0.293899	0.005417	0.003696	0.025042	0.019732
0.297619	0.003813	0.001216	0.014275	0.010502
0.301339	-0.0101	0.004083	0.000240498	0.010233
0.30506	-0.000288336	-0.0047	0.011633	0.011918
0.30878	-0.00465	0.003674	0.003427	0.008035
0.3125	-0.00468	0.001625	0.004686	0.009318
0.31622	0.005185	0.003146	0.015518	0.010387
0.31994	0.008291	0.006209	0.007361	-0.000936849
0.323661	0.014924	-0.00294	0.001183	-0.01395
0.327381	0.027866	0.001079	0.009051	-0.01935
0.331101	0.043827	0.008258	0.026909	-0.01769
0.334821	0.036141	0.003796	0.02182	-0.01486
0.338542	0.009919	-0.00244	0.003311	-0.00667
0.342262	-0.0046	-0.00343	-0.00382	0.000770769
0.345982	0.005221	0.000116941	0.001556	-0.00368
0.349702	0.017939	-0.00261	0.006736	-0.01141
0.353423	0.010559	0.000909367	-0.00423	-0.01495
0.357143	0.00085182	-0.0096	-0.00796	-0.00882
0.360863	-0.000678198	-0.00822	-0.00931	-0.00863
0.364583	0.007316	0.002954	0.004901	-0.00243
0.368304	0.008123	0.002533	0.011195	0.003098
0.372024	0.000796052	0.00345	0.007956	0.007166
0.375744	0.00355	-0.00672	0.003974	0.000424959
0.379464	0.003385	0.003047	0.003474	8.88376e-05
0.383185	-0.0062	0.002142	0.001365	0.007523
0.386905	-0.00308	0.004073	0.00343	0.006493
0.390625	0.021364	0.00815	0.020178	-0.00121
0.394345	0.031605	0.001015	0.027592	-0.00414
0.398065	0.041286	0.006581	0.021958	-0.02016
0.401786	0.035275	0.006791	0.016166	-0.01981
0.405506	0.019286	-0.00115	0.005359	-0.0142
0.409226	0.007188	0.001113	0.003049	-0.00417
0.412946	-0.00544	-0.00632	0.004673	0.010063
0.416667	-0.00518	-0.00498	0.002353	0.007492
0.420387	0.001424	0.000564	0.002601	0.001178
0.424107	0.011155	-0.000350058	0.014122	0.003
0.427827	0.012726	0.004535	0.024658	0.012086
0.431548	-0.00369	0.006031	0.006455	0.010111
0.435268	-0.0104	-0.0037	-0.00653	0.00383
0.438988	-0.00181	-0.00254	0.002192	0.003993
0.442708	-0.00165	0.001455	-0.00128	0.000370532
0.446429	-0.00618	-0.00168	-0.00676	-0.000568035
0.450149	-0.00117	-0.00221	-0.00527	-0.00409
0.453869	-0.00283	0.002044	-0.00171	0.001121
0.457589	0.001062	-0.00218	0.005317	0.004259
0.46131	0.002542	0.001411	0.004203	0.001666
0.46503	0.005011	-0.00159	0.007684	0.002687
0.46875	-0.01089	-0.000259644	0.001049	0.011811
0.47247	-0.01096	0.003577	0.001353	0.012178
0.47619	-0.00371	-0.00069199	0.005972	0.009651
